# Supplementary material for: The effect of air pollution on morbidity and mortality among children aged under five in sub-Saharan Africa: Systematic review and meta-analysis
Source: PLoS One. 2025 Apr 10;20(4):e0320048. doi: 10.1371/journal.pone.0320048 (PMC11984980; doi:10.1371/journal.pone.0320048)
Supplement: S3 File — (CSV) [file pone.0320048.s003.csv]

Supplementary file S3: Irrelevant studies which were excluded during the title and abstract screening process (N=5304)
Study reference	Title	Published Year	Journal	Volume	DOI	Reason for exclusion
Sarfo 2023	Acute lower respiratory infections among children under five in Sub-Saharan Africa: a scoping review of prevalence and risk factors	2023	BMC Pediatr.	23	10.1186/s12887-023-04033-x	Irrelevant during title/abstract screening
Faye 2023	Epidemiology of Non-SARS-CoV2 Human Coronaviruses (HCoVs) in People Presenting with Influenza-like Illness (ILI) or Severe Acute Respiratory Infections (SARI) in Senegal from 2012 to 2020	2023	Viruses	15	10.3390/v15010020	Irrelevant during title/abstract screening
Miti 2023	Leveraging health infrastructure to optimize HPV vaccination for adolescents in Zambia: Protocol for an implementation study	2023	PLoS ONE	18	10.1371/journal.pone.0285031	Irrelevant during title/abstract screening
Terefa 2023	Predictors of Under-Five Caregivers’ Utilization of Co-Packaged Zinc and Oral Rehydration Salts for Childhood Diarrhea in East Wollega Zone, Western Ethiopia	2023	Patient Preference Adherence	17	10.2147/PPA.S405054	Irrelevant during title/abstract screening
Petersen 2023	Machine learning-based placental clusters and their associations with adverse pregnancy outcomes	2023	Paediatr. Perinat. Epidemiol.	37	10.1111/ppe.12938	Irrelevant during title/abstract screening
MoumbeketYifomnjou 2023	Viral co-infection with human respiratory syncytial virus in suspected acute and severe respiratory tract infections during COVID-19 pandemic in Yaoundé, Cameroon, 2020–2021	2023	Influ. Other Respir. Viruses	17	10.1111/irv.13131	Irrelevant during title/abstract screening
Okafor 2023	Challenges and recommendations for addressing under-five pneumonia morbidity and mortality in Nigeria	2023	Afr. Health Sci.	23	10.4314/ahs.v23i2.21	Irrelevant during title/abstract screening
Ndoleriire 2023	Implementing hearing screening among children aged 0–59 months at established immunization clinics in Uganda: A multi-center study	2023	Int. J. Pediatr. Otorhinolaryngol.	164	10.1016/j.ijporl.2022.111397	Irrelevant during title/abstract screening
Eleje 2023	Efficacy and safety of Mojeaga remedy in combination with conventional oral iron therapy for correcting anemia in obstetric population: A phase II randomized pilot clinical trial	2023	PLoS ONE	18	10.1371/journal.pone.0285474	Irrelevant during title/abstract screening
Hiesgen 2023	Guest editorial:Autoimmune encephalitis	2023	S. Afr. Med. J.	113	10.7196/SAMJ.2023.v113i3.3146	Irrelevant during title/abstract screening
Ren 2023	A preliminary analysis of global neonatal disorders burden attributable to PM2.5 from 1990 to 2019	2023	Sci. Total Environ.	870	10.1016/j.scitotenv.2023.161608	Irrelevant during title/abstract screening
Alemu 2023	Predictors of mortality among severe acute malnourished children. A multi-center prospective follow-up study	2023	Clin. Nutr. ESPEN	53	10.1016/j.clnesp.2022.12.014	Irrelevant during title/abstract screening
Omotade 2023	Rotavirus and bacterial diarrhoea among children in Ile-Ife, Nigeria: Burden, risk factors and seasonality	2023	PLoS One	18	10.1371/journal.pone.0291123	Irrelevant during title/abstract screening
Belayhun 2023	Asymptomatic nasopharyngeal bacterial carriage, multi-drug resistance pattern and associated factors among primary school children at Debre Berhan town, North Shewa, Ethiopia	2023	Ann. Clin. Microbiol. Antimicrob.	22	10.1186/s12941-023-00557-3	Irrelevant during title/abstract screening
Asante 2023	Repurposing an integrated national influenza platform for genomic surveillance of SARS-CoV-2 in Ghana: a molecular epidemiological analysis	2023	Lancet Global Health	11	10.1016/S2214-109X(23)00189-4	Irrelevant during title/abstract screening
Birkhead 2023	Ultrastructure for the diagnosis of primary ciliary dyskinesia in South Africa, a resource-limited setting	2023	Front. Pediatr.	11	10.3389/fped.2023.1247638	Irrelevant during title/abstract screening
Gebreyes 2023	A survival analysis of prognostic determinant factors of time-to-death of HIV/TB co-infected patients under HAART followed-up in a public hospital in Ethiopia	2023	HIV AIDS Rev.	22	10.5114/hivar.2022.121399	Irrelevant during title/abstract screening
Erami 2023	Microbial and clinical epidemiology of invasive fungal rhinosinusitis in hospitalized COVID-19 patients, the divergent causative agents	2023	Med. Mycol.	61	10.1093/mmy/myad020	Irrelevant during title/abstract screening
Elale 2023	Magnitude and associated factors of bacterial urinary tract infections among paediatric patients in Arba Minch, southern Ethiopia	2023	New Microbes New Infect.	51	10.1016/j.nmni.2023.101083	Irrelevant during title/abstract screening
Mbulo 2023	Secondhand Smoke Exposure Inside the Home Among Adults in Eight Countries in Sub-Saharan Africa: Global Adult Tobacco Survey, 2012-2018	2023	Nicotine Tob. Res.	25	10.1093/ntr/ntac247	Irrelevant during title/abstract screening
Verster 2023	Late-neonatal SARS-CoV-2 infection: A curious case of COVID-19 with respiratory co-infection and treatment with surfactant	2023	SAJCH S. Afr. J. Child health	17	10.7196/SAJCH.2023.v17i2.1946	Irrelevant during title/abstract screening
Sandmann 2023	Research article network analysis of polymicrobial chronic wound infections in Masanga, Sierra Leone	2023	BMC Infect. Dis.	23	10.1186/s12879-023-08204-0	Irrelevant during title/abstract screening
Yeboaa 2023	Diversity and antibiograms of bacteria isolated from cutaneous leishmaniasis wounds in the Nkwanta South District of Ghana	2023	Arch. Microbiol.	205	10.1007/s00203-023-03411-4	Irrelevant during title/abstract screening
Getaneh 2023	Burden of hepatitis B virus and syphilis co-infections and its impact on HIV treatment outcome in Ethiopia: nationwide community-based study	2023	Ann. Med.	55	10.1080/07853890.2023.2239828	Irrelevant during title/abstract screening
Bawa 2023	Genetic diversity of rotavirus infection among young children with diarrhoea in the Kassena-Nankana Districts of Northern Ghana: a seasonal cross-sectional survey	2023	Pan Afr Med J	44	10.11604/pamj.2023.44.148.36783	Irrelevant during title/abstract screening
Helfrecht 2023	The Sidama Model of Human Development	2023	Hum. Nat.	34	10.1007/s12110-023-09449-z	Irrelevant during title/abstract screening
Adubra 2023	Testing the effects of mass drug administration of azithromycin on mortality and other outcomes among 1–11-month-old infants in Mali (LAKANA): study protocol for a cluster-randomized, placebo-controlled, double-blinded, parallel-group, three-arm clinical	2023	Trials	24	10.1186/s13063-022-06966-7	Irrelevant during title/abstract screening
Calle-Martínez 2023	Short-term effects of tropospheric ozone and other environmental factors on emergency admissions due to pregnancy complications: A time-series analysis in the Madrid Region	2023	Environ. Res.	231	10.1016/j.envres.2023.116206	Irrelevant during title/abstract screening
leRoux 2023	Cost-effectiveness of point-of-care versus centralised, laboratory-based nucleic acid testing for diagnosis of HIV in infants: a systematic review of modelling studies	2023	Lancet HIV	10	10.1016/S2352-3018(23)00029-2	Irrelevant during title/abstract screening
Nicholson 2023	A systematic review of risk factors for mortality among tuberculosis patients in South Africa	2023	Syst. Rev.	12	10.1186/s13643-023-02175-8	Irrelevant during title/abstract screening
Hugho 2023	Enteric Pathogens Detected in Children under Five Years Old Admitted with Diarrhea in Moshi, Kilimanjaro, Tanzania	2023	Pathogens	12	10.3390/pathogens12040618	Irrelevant during title/abstract screening
Fenta 2023	Factors influencing midwives’ professional belongingness in northwest Ethiopia: Multicenter study	2023	Clin. Epidemiol. Global Health	20	10.1016/j.cegh.2023.101232	Irrelevant during title/abstract screening
Gresh 2023	Evaluation of implementation outcomes of an integrated group postpartum and well-child care model at clinics in Malawi	2023	BMC Pregnancy Childbirth	23	10.1186/s12884-023-05545-1	Irrelevant during title/abstract screening
Kabayiza 2023	Rotavirus infections and their genotype distribution in Rwanda before and after the introduction of rotavirus vaccination	2023	PLoS ONE	18	10.1371/journal.pone.0284934	Irrelevant during title/abstract screening
Sreenivasan 2023	Influenza C and D Viruses Demonstrated a Differential Respiratory Tissue Tropism in a Comparative Pathogenesis Study in Guinea Pigs	2023	J Virol	97	10.1128/jvi.00356-23	Irrelevant during title/abstract screening
Kaali 2023	Identifying sensitive windows of prenatal household air pollution on birth weight and infant pneumonia risk to inform future interventions	2023	Environ. Int.	178	10.1016/j.envint.2023.108062	Irrelevant during title/abstract screening
Chuang 2023	The Impact of the COVID-19 Pandemic on Respiratory Syncytial Virus Infection: A Narrative Review	2023	Infect. Drug Resist.	16	10.2147/IDR.S396434	Irrelevant during title/abstract screening
Kartsonaki 2023	Characteristics and outcomes of an international cohort of 600 000 hospitalized patients with COVID-19	2023	Int. J. Epidemiol.	52	10.1093/ije/dyad012	Irrelevant during title/abstract screening
Ibrahim 2023	Prevalence of asymptomatic malaria infection by microscopy and its determinants among residents of Ido-Ekiti, Southwestern Nigeria	2023	PLoS ONE	18	10.1371/journal.pone.0280981	Irrelevant during title/abstract screening
Hopkins 2023	Community-Based Approaches to Increase COVID-19 Vaccine Uptake and Demand: Lessons Learned from Four UNICEF-Supported Interventions	2023	Vaccines	11	10.3390/vaccines11071180	Irrelevant during title/abstract screening
Nkemngo 2023	Epidemiology of malaria, schistosomiasis, and geohelminthiasis amongst children 3-15 years of age during the dry season in Northern Cameroon	2023	PLoS ONE	18	10.1371/journal.pone.0288560	Irrelevant during title/abstract screening
Kasozi 2023	Multivariate analysis of heavy metals content of beef from Soroti, Uganda	2023	Toxicol. Rep.	10	10.1016/j.toxrep.2023.03.004	Irrelevant during title/abstract screening
Miyanga 2023	Prevalence of hepatitis B and C viral co-infection and associated factors with HIV infection in children in South Kivu, Democratic Republic of the Congo	2023	BMC Infect. Dis.	23	10.1186/s12879-023-08474-8	Irrelevant during title/abstract screening
Zheng 2023	The TLR4/NF-κB signaling pathway-mediated type 2 skewing of T helper cell in cough variant asthma was counteracted by ethanol extract of Anacyclus pyrethrum root	2023	Immunobiology	228	10.1016/j.imbio.2023.152379	Irrelevant during title/abstract screening
Kidane 2023	Neural tube defects among new borns: a cross-sectional study	2023	Front. Pediatr.	11	10.3389/fped.2023.1191556	Irrelevant during title/abstract screening
Mekonnen 2023	Predictors of a high incidence of opportunistic infections among HIV-infected children receiving antiretroviral therapy at Amhara regional state comprehensive specialized hospitals, Ethiopia: A multicenter institution-based retrospective follow-up study	2023	Front. Pediatr.	11	10.3389/fped.2023.1107321	Irrelevant during title/abstract screening
Mageda 2023	Effectiveness of a community-based intervention (Konga model) to address factors contributing to low viral load suppression among children living with HIV in Tanzania: a preliminary, cluster, randomized clinical trial report	2023	BMC Public Health	23	10.1186/s12889-023-16181-x	Irrelevant during title/abstract screening
Simkovich 2023	Lung Ultrasound Protocol and Quality Control of Image Interpretation Using an Adjudication Panel in the Household Air Pollution Intervention Network (HAPIN) Trial	2023	Ultrasound Med. Biol.	49	10.1016/j.ultrasmedbio.2023.01.005	Irrelevant during title/abstract screening
Sixtus 2023	A novel whole-body thermal stress test for monitoring cardiovascular responses in guinea pigs	2023	J. Therm. Biol.	113	10.1016/j.jtherbio.2023.103500	Irrelevant during title/abstract screening
Ogunbayo 2023	Metagenomics characterization of respiratory viral RNA pathogens in children under five years with severe acute respiratory infection in the Free State, South Africa	2023	J. Med. Virol.	95	10.1002/jmv.28753	Irrelevant during title/abstract screening
Yigezu 2023	Burden of lower respiratory infections and associated risk factors across regions in Ethiopia: a subnational analysis of the Global Burden of Diseases 2019 study	2023	BMJ Open	13	10.1136/bmjopen-2022-068498	Irrelevant during title/abstract screening
Dangor 2023	Bronchiolitis versus bronchopneumonia: navigating antibiotic use within the LRTI spectrum	2023	S Afr Med J	113	10.7196/SAMJ.2023.v113i6.709	Irrelevant during title/abstract screening
Ademola 2023	Is TNF alpha a mediator in the co-existence of malaria and type 2 diabetes in a malaria endemic population?	2023	Front. Immunol.	14	10.3389/fimmu.2023.1028303	Irrelevant during title/abstract screening
Borel 2023	Zoonotic potential of guinea pigs: Outbreak of cryptosporidiosis combined with chlamydiosis in a breeding guinea pig herd	2023	Schweiz. Arch. Tierheilkd.	165	10.17236/sat00383	Irrelevant during title/abstract screening
Omer 2023	Low incidence of pulmonary hypertension in children with suspected obstructive sleep apnea: A prospective observational study	2023	Int. J. Pediatr. Otorhinolaryngol.	171	10.1016/j.ijporl.2023.111648	Irrelevant during title/abstract screening
Lambisia 2023	Genomic epidemiology of human adenovirus F40 and F41 in coastal Kenya: A retrospective hospital-based surveillance study (2013-2022)	2023	Virus Evol.	9	10.1093/ve/vead023	Irrelevant during title/abstract screening
Safiri 2023	Global burden of lower respiratory infections during the last three decades	2023	Front. Public Health	10	10.3389/fpubh.2022.1028525	Irrelevant during title/abstract screening
Treleaven 2023	The relationship between extended kin resources and children's healthcare utilization: An analysis of family networks	2023	Soc. Sci. Med.	321	10.1016/j.socscimed.2023.115720	Irrelevant during title/abstract screening
Akase 2023	Clinical predictors of Covid-19 mortality in a tertiary hospital in Lagos, Nigeria: A retrospective cohort study	2023	Niger. J. Clin. Pract.	26	10.4103/njcp.njcp_454_22	Irrelevant during title/abstract screening
Milner 2023	Air pollution and child health impacts of decarbonization in 16 global cities: Modelling study	2023	Environ. Int.	175	10.1016/j.envint.2023.107972	Irrelevant during title/abstract screening
Baraka 2023	Prescription patterns and compliance with World Health Organization recommendations for the management of uncomplicated and severe malaria: A prospective, real-world study in sub-Saharan Africa	2023	Malar. J.	22	10.1186/s12936-023-04650-y	Irrelevant during title/abstract screening
James 2023	Current tobacco use and susceptibility to using tobacco among non-users of tobacco: A cross-sectional study among school-going adolescents in Sierra Leone	2023	Tob. Induced Dis.	21	10.18332/tid/157091	Irrelevant during title/abstract screening
Lakhan 2023	Cytomegalovirus viral load as predictor of the clinical course of hypoxic pneumonia in children	2023	Int. J. Tuberc. Lung Dis.	27	10.5588/ijtld.22.0428	Irrelevant during title/abstract screening
Pembrey 2023	Asthma inflammatory phenotypes on four continents: most asthma is non-eosinophilic	2023	Int. J. Epidemiol.	52	10.1093/ije/dyac173	Irrelevant during title/abstract screening
Wordui 2023	Mucoepidermoid carcinoma of the bronchus in two children: Case reports	2023	Respir. Med. Case Rep.	43	10.1016/j.rmcr.2023.101858	Irrelevant during title/abstract screening
Potgieter 2023	High Burden of Co-Infection with Multiple Enteric Pathogens in Children Suffering with Diarrhoea from Rural and Peri-Urban Communities in South Africa	2023	Pathogens	12	10.3390/pathogens12020315	Irrelevant during title/abstract screening
Sibhat 2023	Incidence of switching to second-line antiretroviral therapy and its predictors among children on antiretroviral therapy at general hospitals, Northern Ethiopia: A survival analysis	2023	PLoS One	18	10.1371/journal.pone.0288132	Irrelevant during title/abstract screening
Christian 2023	Infant and young child feeding practices are associated with childhood anaemia and stunting in sub-Saharan Africa	2023	BMC Nutr.	9	10.1186/s40795-022-00667-9	Irrelevant during title/abstract screening
Mulogo 2023	Promptness in seeking treatment from Village Health workers for children under five years with malaria, diarrhoea and pneumonia in rural southwestern Uganda	2023	Malar. J.	22	10.1186/s12936-023-04633-z	Irrelevant during title/abstract screening
Kariuki 2023	Plasmid-mediated quinolone resistance genes detected in Ciprofloxacin non-susceptible Escherichia coli and Klebsiella isolated from children under five years at hospital discharge, Kenya	2023	BMC Microbiol.	23	10.1186/s12866-023-02849-2	Irrelevant during title/abstract screening
Amegbor 2023	Spatiotemporal analysis of the effect of global development indicators on child mortality	2023	Int. J. Health Geogr.	22	10.1186/s12942-023-00330-x	Irrelevant during title/abstract screening
Jaén-Sánchez 2023	Effects of HIV infection and/or malaria on maternal and neonatal health in a high-prevalence setting	2023	Trop. Med. Int. Health	28	10.1111/tmi.13848	Irrelevant during title/abstract screening
Rutayisire 2023	Maternal, obstetric and gynecological factors associated with preterm birth in Rwanda: findings from a national longitudinal study	2023	BMC Pregnancy Childbirth	23	10.1186/s12884-023-05653-y	Irrelevant during title/abstract screening
Awoke 2023	Magnitude and Molecular Characterization of Extended-Spectrum β-Lactamase Genes among Klebsiella pneumoniae Isolates in a Large Tertiary Hospital in Ethiopia	2023	Adv. Exp. Med. Biol.	1370	10.1007/5584_2022_739	Irrelevant during title/abstract screening
Parsons 2023	Human Parainfluenza Virus (HPIV) Detection in Hospitalized Children with Acute Respiratory Tract Infection in the Western Cape, South Africa during 2014–2022 Reveals a Shift in Dominance of HPIV 3 and 4 Infections	2023	Diagn.	13	10.3390/diagnostics13152576	Irrelevant during title/abstract screening
Prendergast 2023	Children who are HIV-exposed and uninfected: evidence for action	2023	AIDS	37	10.1097/QAD.0000000000003409	Irrelevant during title/abstract screening
Anto 2023	Prevalence of preeclampsia and algorithm of adverse foeto-maternal risk factors among pregnant women in the Central Region of Ghana: A multicentre prospective cross-sectional study	2023	PLoS ONE	18	10.1371/journal.pone.0288079	Irrelevant during title/abstract screening
Adiukwu 2023	Bipolar disorder longitudinal study in Nigeria – Preliminary data on demographic and clinical findings of the study cohort	2023	J. Affec. Disord. Rep.	14	10.1016/j.jadr.2023.100617	Irrelevant during title/abstract screening
Onoh 2023	Prevalence and Predictors of Tobacco Use Among Adolescents in Ibadan, Nigeria	2023	Prev. Chronic Dis.	20	10.5888/pcd20.220234	Irrelevant during title/abstract screening
Martinez 2023	The Long-Term Impact of Early-Life Tuberculosis Disease on Child Health: A Prospective Birth Cohort Study	2023	Am. J. Respir. Crit. Care Med.	207	10.1164/rccm.202208-1543OC	Irrelevant during title/abstract screening
Li 2023	Global trends and regional differences in incidence and mortality of cardiovascular disease, 1990−2019: findings from 2019 global burden of disease study	2023	Eur. J. Prev. Cardiol.	30	10.1093/eurjpc/zwac285	Irrelevant during title/abstract screening
Ibor 2023	Public health implications of endocrine disrupting chemicals in drinking water and aquatic food resources in Nigeria: A state-of-the-science review	2023	Sci. Total Environ.	858	10.1016/j.scitotenv.2022.159835	Irrelevant during title/abstract screening
Younger 2023	Effects of a LPG stove and fuel intervention on adverse maternal outcomes: A multi-country randomized controlled trial conducted by the Household Air Pollution Intervention Network (HAPIN)	2023	Environ. Int.	178	10.1016/j.envint.2023.108059	Irrelevant during title/abstract screening
López-Farfán 2022	Prevalence of SARS-CoV-2 and co-infection with malaria during the first wave of the pandemic (the Burkina Faso case)	2022	Front. Public Health	10	10.3389/fpubh.2022.1048404	Irrelevant during title/abstract screening
Swanepoel 2022	Understanding the biology, morbidity and social contexts of adolescent tuberculosis: a prospective observational cohort study protocol (Teen TB)	2022	BMJ Open	12	10.1136/bmjopen-2022-062979	Irrelevant during title/abstract screening
Ginete 2023	Are Genetic Modifiers the Answer to Different Responses to Hydroxyurea Treatment?—A Pharmacogenetic Study in Sickle Cell Anemia Angolan Children	2023	Int. J. Mol. Sci.	24	10.3390/ijms24108792	Irrelevant during title/abstract screening
Balakrishnan 2023	Exposure–response relationships for personal exposure to fine particulate matter (PM2·5), carbon monoxide, and black carbon and birthweight: an observational analysis of the multicountry Household Air Pollution Intervention Network (HAPIN) trial	2023	Lancet Planet. Health	7	10.1016/S2542-5196(23)00052-9	Irrelevant during title/abstract screening
Ragwar 2023	Causal factors of childhood pneumonia high mortalities and the impact of community case management on child survival in Sub-Saharan Africa: a systematic review	2023	Public Health	223	10.1016/j.puhe.2023.07.033	Irrelevant during title/abstract screening
Waghmarae 2022	Perioperative management and outcomes of neonates undergoing anaesthesia for congenital tracheo-oesophageal fistula repair at Charlotte Maxeke Johannesburg academic hospital	2022	Pediatr. Surg. Int.	38	10.1007/s00383-022-05251-7	Irrelevant during title/abstract screening
Germano 2022	Genetic modulation of anemia severity, hemolysis level, and hospitalization rate in Angolan children with Sickle Cell Anemia	2022	Mol. Biol. Rep.	49	10.1007/s11033-022-07831-1	Irrelevant during title/abstract screening
Mahalie 2022	Predictors of cardiovascular diseases among people living with HIV initiated on antiretro-viral therapy in Khomas region, Namibia: A cross-sectional study	2022	J. Public Health Afr.	13	10.4081/jphia.2022.1561	Irrelevant during title/abstract screening
Mmbando 2022	Nutritional status of children under five years old involved in a seasonal malaria chemoprevention study in the Nanyumbu and Masasi districts in Tanzania	2022	PLoS ONE	17	10.1371/journal.pone.0267670	Irrelevant during title/abstract screening
Tiruneh 2022	Using the Implementation Research Logic Model to design and implement community-based management of possible serious bacterial infection during COVID-19 pandemic in Ethiopia	2022	BMC Health Serv. Res.	22	10.1186/s12913-022-08945-9	Irrelevant during title/abstract screening
Tukur 2022	Quality and outcomes of maternal and perinatal care for 76,563 pregnancies reported in a nationwide network of Nigerian referral-level hospitals	2022	eClinicalMedicine	47	10.1016/j.eclinm.2022.101411	Irrelevant during title/abstract screening
Nicole 2022	Setting a Growth Trajectory: Household Air Pollution Exposures Before and After Birth	2022	Environ. Health Perspect.	130	10.1289/EHP10786	Irrelevant during title/abstract screening
Darkwa 2022	“I would have to sell things in order to get the money”: A qualitative exploration of willingness to pay for the RTS,S/AS01 malaria vaccine in the Volta region, Ghana	2022	PLoS ONE	17	10.1371/journal.pone.0268009	Irrelevant during title/abstract screening
Alade 2022	Differences in Oral Lesions Associated with Tobacco Smoking, E-Cigarette Use and COVID-19 Infection among Adolescents and Young People in Nigeria	2022	Int. J. Environ. Res. Public Health	19	10.3390/ijerph191710509	Irrelevant during title/abstract screening
Coleman 2022	Evaluation of Sibel’s Advanced Neonatal Epidermal (ANNE) wireless continuous physiological monitor in Nairobi, Kenya	2022	PLoS ONE	17	10.1371/journal.pone.0267026	Irrelevant during title/abstract screening
Wrotek 2022	Molecular Mechanisms of RSV and Air Pollution Interaction: A Scoping Review	2022	Int. J. Mol. Sci.	23	10.3390/ijms232012704	Irrelevant during title/abstract screening
Wondie 2022	Time to recovery and its predictors among children aged 6–59 months with severe acute malnutrition admitted to outpatient therapeutic program in Southwest Ethiopia: retrospective cohort study	2022	BMC Pediatr.	22	10.1186/s12887-022-03205-5	Irrelevant during title/abstract screening
Brisset 2022	Non-traumatic coma in young children in Benin: are viral and bacterial infections gaining ground on cerebral malaria?	2022	Infect. Dis. Pover.	11	10.1186/s40249-022-00956-2	Irrelevant during title/abstract screening
Ampah 2022	COVID-19 and Burkholderia cepacia co-infection in pregnancy associated with fetal demise: a case report	2022	Pan Afr. Med. J.	42	10.11604/pamj.2022.42.173.33813	Irrelevant during title/abstract screening
Legese 2022	Genomic Epidemiology of Carbapenemase-Producing and Colistin-Resistant Enterobacteriaceae among Sepsis Patients in Ethiopia: a Whole-Genome Analysis	2022	Antimicrob. Agents Chemother.	66	10.1128/aac.00534-22	Irrelevant during title/abstract screening
Ndiokwelu 2022	Physical growth and sexual maturation of perinatally HIV-infected adolescent males in a southeast Nigerian tertiary hospital: a comparative cross-sectional study	2022	BMC Pediatr.	22	10.1186/s12887-022-03626-2	Irrelevant during title/abstract screening
Behailu 2022	Prevalence, determinants, and antimicrobial susceptibility patterns of Campylobacter infection among under-five children with diarrhea at Governmental Hospitals in Hawassa city, Sidama, Ethiopia. A cross-sectional study	2022	PLoS ONE	17	10.1371/journal.pone.0266976	Irrelevant during title/abstract screening
Wokorach 2022	Characterization of Ugandan Endemic Aspergillus Species and Identification of Non-Aflatoxigenic Isolates for Potential Biocontrol of Aflatoxins	2022	Toxins	14	10.3390/toxins14050304	Irrelevant during title/abstract screening
Legese 2022	Molecular Epidemiology of Extended-Spectrum Beta-Lactamase and AmpC Producing Enterobacteriaceae among Sepsis Patients in Ethiopia: A Prospective Multicenter Study	2022	Antibiotics	11	10.3390/antibiotics11020131	Irrelevant during title/abstract screening
Witte 2022	Neonatal rotavirus vaccine (RV3-BB) immunogenicity and safety in a neonatal and infant administration schedule in Malawi: a randomised, double-blind, four-arm parallel group dose-ranging study	2022	Lancet Infect. Dis.	22	10.1016/S1473-3099(21)00473-4	Irrelevant during title/abstract screening
Diallo 2022	Childhood mortality during and after acute illness in Africa and south Asia: a prospective cohort study	2022	Lancet Global Health	10	10.1016/S2214-109X(22)00118-8	Irrelevant during title/abstract screening
Orunmoluyi 2022	Spatial Co-Morbidity of Childhood Acute Respiratory Infection, Diarrhoea and Stunting in Nigeria	2022	Int. J. Environ. Res. Public Health	19	10.3390/ijerph19031838	Irrelevant during title/abstract screening
Johnson 2022	Comparison of 8 weeks standard treatment (rifampicin plus clarithromycin) vs. 4 weeks standard plus amoxicillin/clavulanate treatment [RC8 vs. RCA4] to shorten Buruli ulcer disease therapy (the BLMs4BU trial): study protocol for a randomized controlled mu	2022	Trials	23	10.1186/s13063-022-06473-9	Irrelevant during title/abstract screening
Osório 2022	Predictors of unfavourable tuberculosis treatment outcome in Bilene District, Gaza Province, Mozambique: A retrospective analysis, 2016 - 2019	2022	S Afr Med J	112		Irrelevant during title/abstract screening
Uebelhoer 2022	Toll-Like Receptor-Induced Immune Responses During Early Childhood and Their Associations With Clinical Outcomes Following Acute Illness Among Infants in Sub-Saharan Africa	2022	Front. Immunol.	12	10.3389/fimmu.2021.748996	Irrelevant during title/abstract screening
Shimekaw 2022	Bacterial Profile, Antimicrobial Susceptibility Pattern, and Associated Risk Factors Among Patients With Wound Infections at Debre Markos Referral Hospital, Northwest, Ethiopia	2022	Int. J. Lower Extremity Wounds	21	10.1177/1534734620933731	Irrelevant during title/abstract screening
Orimadegun 2022	Non-Malaria Causes of Fever among under-5 Children with Negative Results for Malaria Rapid Diagnostic Test in South-Western Nigeria	2022	J. Trop. Pediatr.	68	10.1093/tropej/fmac061	Irrelevant during title/abstract screening
Dike 2022	A Rare Case of Pediatric Amyloidosis Presenting as Upper Gastrointestinal Bleeding	2022	J. Pediatr. Gastroenterol. Nutr.	74	10.1097/MPG.0000000000003310	Irrelevant during title/abstract screening
Gebreyesus 2022	Safety Surveillance of Mass Praziquantel and Albendazole Co-Administration in School Children from Southern Ethiopia: An Active Cohort Event Monitoring	2022	J. Clin. Med.	11	10.3390/jcm11216300	Irrelevant during title/abstract screening
Afolabi 2022	Safety and effectiveness of delivering mass drug administration for helminths through the seasonal malaria chemoprevention platform among Senegalese children: study protocol for a randomised controlled trial	2022	Trials	23	10.1186/s13063-022-06579-0	Irrelevant during title/abstract screening
Maepa 2022	Hepatitis B Virus Research in South Africa	2022	Viruses	14	10.3390/v14091939	Irrelevant during title/abstract screening
Touré 2022	Epidemiology and Molecular Analyses of Influenza B Viruses in Senegal from 2010 to 2019	2022	Viruses	14	10.3390/v14051063	Irrelevant during title/abstract screening
Wandera 2022	Hepatitis B virus genetic multiplicity and the associated HBV lamivudine resistance mutations in HBV/HIV co-infection in Western Kenya: A review article	2022	Infec. Genet. Evol.	98	10.1016/j.meegid.2021.105197	Irrelevant during title/abstract screening
Mooney 2022	Healthcare provider perspectives on delivering next generation rotavirus vaccines in five low-to-middle-income countries	2022	PLoS ONE	17	10.1371/journal.pone.0270369	Irrelevant during title/abstract screening
Glenn 2022	Ambient air pollution and non-communicable respiratory illness in sub-Saharan Africa: a systematic review of the literature	2022	Environ. Health Global Access Sci. Sour.	21	10.1186/s12940-022-00852-0	Irrelevant during title/abstract screening
Lyimo 2022	Seroprevalence of SARS-CoV-2 antibodies among children and adolescents recruited in a malariometric survey in north-eastern Tanzania July 2021	2022	BMC Infect. Dis.	22	10.1186/s12879-022-07820-6	Irrelevant during title/abstract screening
Tsegaye 2022	Predictors of time to recovery from uncomplicated severe acute malnutrition among 6–59 months children treated in out patient treatment in health posts of Nagele Arsi district: a retrospective cohort study	2022	BMC Pediatr.	22	10.1186/s12887-022-03767-4	Irrelevant during title/abstract screening
Meyer 2022	Outcomes After Bidirectional Glenn Shunt in a Tertiary-Care Pediatric Hospital in South Africa	2022	J. Cardiothorac. Vasc. Anesth.	36	10.1053/j.jvca.2022.01.003	Irrelevant during title/abstract screening
Staunton 2022	Prospective observational study of the challenges in diagnosing common neonatal conditions in Nigeria and Kenya	2022	BMJ Open	12	10.1136/bmjopen-2022-064575	Irrelevant during title/abstract screening
Ogunleye 2022	Coronavirus Disease 2019 (COVID-19) Pandemic across Africa: Current Status of Vaccinations and Implications for the Future	2022	Vaccines	10	10.3390/vaccines10091553	Irrelevant during title/abstract screening
Mshamu 2022	Assessing the impact of a novel house design on the incidence of malaria in children in rural Africa: study protocol for a household-cluster randomized controlled superiority trial	2022	Trials	23	10.1186/s13063-022-06461-z	Irrelevant during title/abstract screening
Godfrey 2022	Aetiology, antimicrobial susceptibility and outcome of children with sepsis, admitted at Muhimbili National Hospital, Dar es Salaam	2022	Pan Afr. Med. J.	42	10.11604/pamj.2022.42.167.29969	Irrelevant during title/abstract screening
Woolley 2022	Cooking outdoors or with cleaner fuels does not increase malarial risk in children under 5 years: a cross-sectional study of 17 sub-Saharan African countries	2022	Malar. J.	21	10.1186/s12936-022-04152-3	Irrelevant during title/abstract screening
Flanagan 2022	Estimated public health benefits of a low-emission zone in Malmö, Sweden	2022	Environ. Res.	214	10.1016/j.envres.2022.114124	Irrelevant during title/abstract screening
Angell 2022	Population health outcomes in Nigeria compared with other west African countries, 1998–2019: a systematic analysis for the Global Burden of Disease Study	2022	Lancet	399	10.1016/S0140-6736(21)02722-7	Irrelevant during title/abstract screening
Arjarquah 2022	Occurrence of influenza and bacterial infections in cancer patients receiving radiotherapy in Ghana	2022	PLoS ONE	17	10.1371/journal.pone.0271877	Irrelevant during title/abstract screening
Ramchandani 2022	Emulating value-chains of fast-moving consumer goods to improve uptake of co-packaged ORS and zinc for childhood diarrhoea: evaluation of the ColaLife trial	2022	BMJ Innov.	8	10.1136/bmjinnov-2021-000914	Irrelevant during title/abstract screening
Mortelliti 2022	Environmental Exposures Impact Pediatric Asthma Within the School Environment	2022	Immunol. Allergy Clin. North Am.	42	10.1016/j.iac.2022.05.005	Irrelevant during title/abstract screening
Allwell-Brown 2022	Patterns and contextual determinants of antibiotic prescribing for febrile under-five outpatients at primary and secondary healthcare facilities in Bugisu, Eastern Uganda	2022	JAC-Antimicr. Res.	4	10.1093/jacamr/dlac091	Irrelevant during title/abstract screening
Chang 2022	Clinical Outcomes, Echocardiographic Findings, and Care Quality Metrics for People Living With Human Immunodeficiency Virus (HIV) and Rheumatic Heart Disease in Uganda	2022	Clin. Infect. Dis.	74	10.1093/cid/ciab681	Irrelevant during title/abstract screening
Tlali 2022	Diagnosis and treatment of opioid-related disorders in a South African private sector medical insurance scheme: A cohort study	2022	Int. J. Drug Policy	109	10.1016/j.drugpo.2022.103853	Irrelevant during title/abstract screening
Tesfaye 2022	Bacterial Sepsis among Children with Congenital Heart Disease in Tikur Anbessa Specialized Hospital, Addis Ababa, Ethiopia	2022	Ethiop J Health Sci	32	10.4314/ejhs.v32i3.7	Irrelevant during title/abstract screening
Solomon 2022	A minimal monitoring approach for the treatment of hepatitis C virus infection (ACTG A5360 [MINMON]): a phase 4, open-label, single-arm trial	2022	Lancet Gastroenterol. Hepatol.	7	10.1016/S2468-1253(21)00397-6	Irrelevant during title/abstract screening
Gindola 2022	Adherence to national malaria clinical management and testing guidelines in selected private clinics of Gambela Town, Gambela Region, Ethiopia: a mixed method study	2022	Malar. J.	21	10.1186/s12936-022-04206-6	Irrelevant during title/abstract screening
Chang 2022	One vaccine to counter many diseases? Modeling the economics of oral polio vaccine against child mortality and COVID-19	2022	Front. Public Health	10	10.3389/fpubh.2022.967920	Irrelevant during title/abstract screening
Oresanya 2022	Co-implementing vitamin A supplementation with seasonal malaria chemoprevention in Sokoto State, Nigeria: a feasibility and acceptability study	2022	BMC Health Serv. Res.	22	10.1186/s12913-022-08264-z	Irrelevant during title/abstract screening
Leonard 2022	Optimizing knowledge and behavioral intention of women and their partners in the perinatal period in South Africa: a randomized control trial study protocol in the Tshwane district, Gauteng province, South Africa	2022	BMC Public Health	22	10.1186/s12889-022-13600-3	Irrelevant during title/abstract screening
Arvidsson 2022	Quantifying the life-cycle health impacts of a cobalt-containing lithium-ion battery	2022	Int. J. Life Cycle Assess.	27	10.1007/s11367-022-02084-3	Irrelevant during title/abstract screening
Nartey 2022	Mortality burden due to liver cirrhosis and hepatocellular carcinoma in Ghana; prevalence of risk factors and predictors of poor in-hospital survival	2022	PLoS ONE	17	10.1371/journal.pone.0274544	Irrelevant during title/abstract screening
Phaswana 2022	Lagged acute respiratory outcomes among children related to ambient pollutant exposure in a high exposure setting in South Africa	2022	Environ. Epidemiology	6	10.1097/EE9.0000000000000228	Irrelevant during title/abstract screening
Diarra 2022	First wave COVID-19 pandemic in Senegal: Epidemiological and clinical characteristics	2022	PLoS ONE	17	10.1371/journal.pone.0274783	Irrelevant during title/abstract screening
Smit 2022	SARS-CoV-2 in children and their accompanying caregivers: Implications for testing strategies in resource limited hospitals	2022	Afr. J. Emerg. Med.	12	10.1016/j.afjem.2022.04.007	Irrelevant during title/abstract screening
Eze 2022	Factors associated with catastrophic health expenditure in sub-Saharan Africa: A systematic review	2022	PLoS ONE	17	10.1371/journal.pone.0276266	Irrelevant during title/abstract screening
Ogunbayo 2022	Pathogen Profile of Children Hospitalised with Severe Acute Respiratory Infections during COVID-19 Pandemic in the Free State Province, South Africa	2022	Int. J. Environ. Res. Public Health	19	10.3390/ijerph191610418	Irrelevant during title/abstract screening
Mawass 2022	Genotype-by-environment interactions modulate the rate of microevolution in reproductive timing in humans	2022	Evolution	76	10.1111/evo.14504	Irrelevant during title/abstract screening
Agoti 2022	Differences in epidemiology of enteropathogens in children pre- and post-rotavirus vaccine introduction in Kilifi, coastal Kenya	2022	Gut Pathogens	14	10.1186/s13099-022-00506-z	Irrelevant during title/abstract screening
Chellani 2022	Mother-Newborn Care Unit (MNCU) Experience in India: A Paradigm Shift in Care of Small and Sick Newborns	2022	Indian J. Pediatr.	89	10.1007/s12098-022-04145-9	Irrelevant during title/abstract screening
Avokpaho 2022	Multiple overlapping risk factors for childhood wheeze among children in Benin	2022	Eur. J. Med. Res.	27	10.1186/s40001-022-00919-1	Irrelevant during title/abstract screening
Bassa 2022	Prevalence of Schistosoma mono- and co-infections with multiple common parasites and associated risk factors and morbidity profile among adults in the Taabo health and demographic surveillance system, South-Central Côte d’Ivoire	2022	Infect. Dis. Pover.	11	10.1186/s40249-021-00925-1	Irrelevant during title/abstract screening
Luke 2022	Pembrolizumab versus placebo as adjuvant therapy in completely resected stage IIB or IIC melanoma (KEYNOTE-716): a randomised, double-blind, phase 3 trial	2022	Lancet	399	10.1016/S0140-6736(22)00562-1	Irrelevant during title/abstract screening
Misganaw 2022	Progress in health among regions of Ethiopia, 1990–2019: a subnational country analysis for the Global Burden of Disease Study 2019	2022	Lancet	399	10.1016/S0140-6736(21)02868-3	Irrelevant during title/abstract screening
Tesfu 2022	Co-infection of HIV or HCV among HBsAg positive delivering mothers and its associated factors in governmental hospitals in Addis Ababa, Ethiopia: A cross-sectional study	2022	PLoS ONE	17	10.1371/journal.pone.0273300	Irrelevant during title/abstract screening
Mkhize-Kwitshana 2022	Concurrent allergy and helminthiasis in underprivileged urban South African adults previously residing in rural areas	2022	Parasite Immunol.	44	10.1111/pim.12913	Irrelevant during title/abstract screening
Moleleki 2022	Pathogens detected using a syndromic molecular diagnostic platform in patients hospitalized with severe respiratory illness in South Africa in 2017	2022	Int. J. Infect. Dis.	122	10.1016/j.ijid.2022.06.011	Irrelevant during title/abstract screening
Kaali 2022	Poor early childhood growth is associated with impaired lung function: Evidence from a Ghanaian pregnancy cohort	2022	Pediatr. Pulmonol.	57	10.1002/ppul.26015	Irrelevant during title/abstract screening
Ginsburg 2022	Clinical feasibility of an advanced neonatal epidermal multiparameter continuous monitoring technology in a large public maternity hospital in Nairobi, Kenya	2022	Sci. Rep.	12	10.1038/s41598-022-16051-3	Irrelevant during title/abstract screening
Thompson 2022	Hepatitis C prevalence and quality of health services among HIV-positive mothers in the Democratic Republic of the Congo	2022	Sci. Rep.	12	10.1038/s41598-022-05014-3	Irrelevant during title/abstract screening
Best 2022	A secondary data analysis of a cluster randomized controlled trial: improved cookstoves associated with reduction in incidence of low birthweight in rural Malawi	2022	Int. J. Epidemiol.	51	10.1093/ije/dyac093	Irrelevant during title/abstract screening
Palawaththa 2022	Effect of maternal dietary niacin intake on congenital anomalies: a systematic review and meta-analysis	2022	Eur. J. Nutr.	61	10.1007/s00394-021-02731-9	Irrelevant during title/abstract screening
Zyambo 2022	School tobacco-related curriculum and behavioral factors associated with cigarette smoking among school-going adolescents in Zambia: Results from the 2011 GYTS study	2022	Tob. Induced Dis.	20	10.18332/tid/146960	Irrelevant during title/abstract screening
Uyoga 2022	The impact of malaria-protective red blood cell polymorphisms on parasite biomass in children with severe Plasmodium falciparum malaria	2022	Nat. Commun.	13	10.1038/s41467-022-30990-5	Irrelevant during title/abstract screening
Terfa 2022	Household food insecurity, maternal nutrition, environmental risks and infants' health outcomes: Protocol of the IMPALA birth cohort study in Uganda	2022	BMJ Open	12	10.1136/bmjopen-2021-050729	Irrelevant during title/abstract screening
Kumar 2022	Therapeutic strategies encompassing monoclonal antibodies and vaccines to tackle the SARS-CoV-2 Omicron variant amongst European children	2022	Pharmazie	77	10.1691/ph.2022.2504	Irrelevant during title/abstract screening
Ashcroft 2022	Pathogens that Cause Illness Clinically Indistinguishable from Lassa Fever, Nigeria, 2018	2022	Emerg. Infect. Dis.	28	10.3201/eid2805.211153	Irrelevant during title/abstract screening
Morakinyo 2022	Indoor Household Exposures and Associated Morbidity and Mortality Outcomes in Children and Adults in South Africa	2022	Int. J. Environ. Res. Public Health	19	10.3390/ijerph19159471	Irrelevant during title/abstract screening
Shumet 2022	Trends and Outcomes of Acute Poisoning in Felege Hiwot Comprehensive Specialized Hospital Medical Intensive Care Units: Retrospective Study	2022	Open Access Emerg. Med.	14	10.2147/OAEM.S385420	Irrelevant during title/abstract screening
Lodhia 2021	Perforated Meckel's diverticulum in omphalocele in a newborn: A case report of an uncommon presentation from northern Tanzania	2021	Int. J. Surg. Case Rep.	85	10.1016/j.ijscr.2021.106246	Irrelevant during title/abstract screening
Tiruneh 2022	Clinical Non-Adherence and Its Associated Factors Among HIV-Positive Pediatric Patients Attending HIV Care in South Gondar Zone Public Health Facilities, Northwest Ethiopia, 2021	2022	HIV/AIDS - Res. Palliative Care	14	10.2147/HIV.S352386	Irrelevant during title/abstract screening
Bekele 2021	Treatment outcome and associated factors of bacterial meningitis at pediatric wards of southwestern Ethiopian hospital: a prospective observational study	2021	J. Pharm. Health Care Sci.	7	10.1186/s40780-021-00224-9	Irrelevant during title/abstract screening
Moges 2021	Multidrug resistance and extended-spectrum beta-lactamase producing Gram-negative bacteria from three Referral Hospitals of Amhara region, Ethiopia	2021	Ann. Clin. Microbiol. Antimicrob.	20	10.1186/s12941-021-00422-1	Irrelevant during title/abstract screening
Shah 2022	Secondary Infections in Patients with COVID-19 Pneumonia Treated with Tocilizumab Compared to Those Not Treated with Tocilizumab: A Retrospective Study at a Tertiary Hospital in Kenya	2022	Int. J. Gen. Med.	15	10.2147/IJGM.S356547	Irrelevant during title/abstract screening
Poore 2022	Clinical characteristics of people with cystic fibrosis and frequent fungal infection	2022	Pediatr. Pulmonol.	57	10.1002/ppul.25741	Irrelevant during title/abstract screening
Oketch 2021	Comparative analysis of spatial-temporal patterns of human metapneumovirus and respiratory syncytial virus in Africa using genetic data, 2011–2014	2021	Virol. J.	18	10.1186/s12985-021-01570-8	Irrelevant during title/abstract screening
Ghosh 2021	Ambient and household PM2.5 pollution and adverse perinatal outcomes: A meta-regression and analysis of attributable global burden for 204 countries and territories	2021	PLoS Med.	18	10.1371/journal.pmed.1003718	Irrelevant during title/abstract screening
Attia 2022	Most early-treated children with perinatally acquired HIV have preserved lung function at school age	2022	J. Acquired Immune Defic. Syndr.	89	10.1097/QAI.0000000000002823	Irrelevant during title/abstract screening
Mandla 2022	Prevalence of severe acute malnutrition and its effect on under-five mortality at a regional hospital in South Africa	2022	S. Afr. J. Clin. Nutr.	35	10.1080/16070658.2021.2001928	Irrelevant during title/abstract screening
Shawa 2021	Novel chromosomal insertions of ISEcp1-bla CTX-M-15 and diverse antimicrobial resistance genes in Zambian clinical isolates of Enterobacter cloacae and Escherichia coli	2021	Antimicrob. Resist. Infect. Control	10	10.1186/s13756-021-00941-8	Irrelevant during title/abstract screening
Krolewiecki 2022	An adaptive phase II/III safety and efficacy randomized controlled trial of single day or three-day fixed-dose albendazole-ivermectin co-formulation versus albendazole for the treatment of Trichuris trichiura and other STH infections. ALIVE trial protocol	2022	Gates Open Res.	6	10.12688/gatesopenres.13615.1	Irrelevant during title/abstract screening
Price 2021	Effect of azithromycin on incidence of acute respiratory exacerbations in children with HIV taking antiretroviral therapy and co-morbid chronic lung disease: a secondary analysis of the BREATHE trial	2021	eClinicalMedicine	42	10.1016/j.eclinm.2021.101195	Irrelevant during title/abstract screening
Rasheed 2021	Estimating the health burden of aflatoxin attributable stunting among children in low income countries of Africa	2021	Sci. Rep.	11	10.1038/s41598-020-80356-4	Irrelevant during title/abstract screening
Buck 2021	Integrated TB and HIV care for Mozambican children: temporal trends, site-level determinants of performance, and recommendations for improved TB preventive treatment	2021	AIDS Res. Ther.	18	10.1186/s12981-020-00325-9	Irrelevant during title/abstract screening
Bambi 2021	Chronic pain among children with cerebral palsy attending a Ugandan tertiary hospital: a cross-sectional study	2021	BMC Pediatr.	21	10.1186/s12887-021-02928-1	Irrelevant during title/abstract screening
Mulat 2021	Co-morbidity of attention deficit hyperactivity disorder among children with seizure disorders at University of Gondar referral hospital Ethiopia (2016)	2021	Sci. Rep.	11	10.1038/s41598-021-95751-8	Irrelevant during title/abstract screening
Price 2022	National stakeholder preferences for next-generation rotavirus vaccines: Results from a six-country study	2022	Vaccine	40	10.1016/j.vaccine.2021.11.009	Irrelevant during title/abstract screening
Bauhofer 2021	Intestinal protozoa in hospitalized under-five children with diarrhoea in Nampula – a cross-sectional analysis in a low-income setting in northern Mozambique	2021	BMC Infect. Dis.	21	10.1186/s12879-021-05881-7	Irrelevant during title/abstract screening
Simkovich 2022	Resources and Geographic Access to Care for Severe Pediatric Pneumonia in Four Resource-limited Settings	2022	Am. J. Respir. Crit. Care Med.	205	10.1164/rccm.202104-1013OC	Irrelevant during title/abstract screening
Andoh 2021	The Potential Roles of Glial Cells in the Neuropathogenesis of Cerebral Malaria	2021	Front. Cell. Infect. Microbiol.	11	10.3389/fcimb.2021.741370	Irrelevant during title/abstract screening
MwitaMorobe 2021	Trends and Intensity of Rhinovirus Invasions in Kilifi, Coastal Kenya, Over a 12-Year Period, 2007-2018	2021	Open Forum Infect. Dis.	8	10.1093/ofid/ofab571	Irrelevant during title/abstract screening
Kizito 2021	Risk factors for mortality among patients diagnosed with multi-drug resistant tuberculosis in Uganda- a case-control study	2021	BMC Infect. Dis.	21	10.1186/s12879-021-05967-2	Irrelevant during title/abstract screening
Kassa 2022	The Co-Utilization of Oral Rehydration Solution and Zinc for Treating Diarrhea and Its Associated Factors Among Under-Five Children in Ethiopia: Further Analysis of EDHS 2016	2022	Patient Preference Adherence	16	10.2147/PPA.S356557	Irrelevant during title/abstract screening
AbdulRaheem 2022	Assessment of Kitchen Air Pollution: Health Implications for the Residents of Ilorin South, Nigeria	2022	J. Environ. Public Health	2022	10.1155/2022/7689141	Irrelevant during title/abstract screening
Akuze 2021	Action leveraging evidence to reduce perinatal mortality and morbidity (ALERT): study protocol for a stepped-wedge cluster-randomised trial in Benin, Malawi, Tanzania and Uganda	2021	BMC Health Serv. Res.	21	10.1186/s12913-021-07155-z	Irrelevant during title/abstract screening
Braun 2022	Mycotoxin-mixture assessment in mother-infant pairs in Nigeria: From mothers' meal to infants’ urine	2022	Chemosphere	287	10.1016/j.chemosphere.2021.132226	Irrelevant during title/abstract screening
Liao 2021	LPG stove and fuel intervention among pregnant women reduce fine particle air pollution exposures in three countries: Pilot results from the HAPIN trial	2021	Environ. Pollut.	291	10.1016/j.envpol.2021.118198	Irrelevant during title/abstract screening
Sumbele 2021	Polyparasitism with Schistosoma haematobium, Plasmodium and soil-transmitted helminths in school-aged children in Muyuka–Cameroon following implementation of control measures: a cross sectional study	2021	Infect. Dis. Pover.	10	10.1186/s40249-021-00802-x	Irrelevant during title/abstract screening
Akenten 2021	Bloodstream infection with Acinetobacter baumanii in a Plasmodium falciparum positive infant: a case report	2021	J. Med. Case Rep.	15	10.1186/s13256-020-02648-7	Irrelevant during title/abstract screening
Elbadawi 2021	Detection and characterization of carbapenem resistant Gram‐negative bacilli isolates recovered from hospitalized patients at Soba University Hospital, Sudan	2021	BMC Microbiol.	21	10.1186/s12866-021-02133-1	Irrelevant during title/abstract screening
deSilva 2022	Circulation of respiratory viruses during the COVID-19 pandemic in The Gambia	2022	Gates Open Res.	6	10.12688/gatesopenres.14155.1	Irrelevant during title/abstract screening
Binene 2021	Oxygen saturation reference ranges and factors affecting SpO 2 among children living at altitude	2021	Arch. Dis. Child.	106	10.1136/archdischild-2020-321545	Irrelevant during title/abstract screening
Bekele 2021	“Childrens are not just “little adults”. The rate of medication related problems and its predictors among patients admitted to pediatric ward of southwestern Ethiopian hospital: A prospective observational study	2021	Ann. Med. Surg.	70	10.1016/j.amsu.2021.102827	Irrelevant during title/abstract screening
Esoh 2021	Sickle cell disease in sub-Saharan Africa: transferable strategies for prevention and care	2021	Lancet Haematol.	8	10.1016/S2352-3026(21)00191-5	Irrelevant during title/abstract screening
Kim 2022	Enteric virome negatively affects seroconversion following oral rotavirus vaccination in a longitudinally sampled cohort of Ghanaian infants	2022	Cell Host and Microbe	30	10.1016/j.chom.2021.12.002	Irrelevant during title/abstract screening
Nansai 2021	Consumption in the G20 nations causes particulate air pollution resulting in two million premature deaths annually	2021	Nat. Commun.	12	10.1038/s41467-021-26348-y	Irrelevant during title/abstract screening
Gyedu 2021	Incidence of childhood injuries and modifiable household risk factors in rural Ghana: A multistage, cluster-randomised, population-based, household survey	2021	BMJ Open	11	10.1136/bmjopen-2020-039243	Irrelevant during title/abstract screening
Quinn 2021	Prenatal household air pollutant exposure is associated with reduced size and gestational age at birth among a cohort of Ghanaian infants	2021	Environ. Int.	155	10.1016/j.envint.2021.106659	Irrelevant during title/abstract screening
Mengist 2022	Nutritional status of Human Immune virus-infected under-five children in North West Ethiopia	2022	Int. J. Afr. Nurs. Sci.	16	10.1016/j.ijans.2022.100431	Irrelevant during title/abstract screening
Tola 2021	High prevalence of extended-spectrum betalactamase- producing Escherichia coli and Klebsiella pneumoniae fecal carriage among children under five years in Addis Ababa, Ethiopia	2021	PLoS ONE	16	10.1371/journal.pone.0258117	Irrelevant during title/abstract screening
Omar 2021	Prevalence of depression and associated factors among patients with type 2 diabetes mellitus in eastern Sudan	2021	BMC Psychiatry	21	10.1186/s12888-021-03357-1	Irrelevant during title/abstract screening
Mefteh 2022	Circumstances Precipitating Rural Older Adults for Co-Residential Family Care Arrangements in Central Ethiopia	2022	Gerontol. Geriatr. Med.	8	10.1177/23337214221113100	Irrelevant during title/abstract screening
Jack 2021	A cluster randomised trial of cookstove interventions to improve infant health in Ghana	2021	BMJ Glob. Health	6	10.1136/bmjgh-2021-005599	Irrelevant during title/abstract screening
Price 2022	Limiting adverse birth outcomes in resource-limited settings (LABOR): Protocol of a prospective intrapartum cohort study	2022	Gates Open Res.	6	10.12688/gatesopenres.13716.2	Irrelevant during title/abstract screening
Adedeji 2022	Factors associated with seizure severity among children with epilepsy in Northern Nigeria	2022	Ghana Med. J.	56	10.4314/gmj.v56i1.4	Irrelevant during title/abstract screening
Ghapoutsa 2021	Detection of diarrhoea associated rotavirus and co-infection with diarrhoeagenic pathogens in the Littoral region of Cameroon using ELISA, RT-PCR and Luminex xTAG GPP assays	2021	BMC Infect. Dis.	21	10.1186/s12879-021-06318-x	Irrelevant during title/abstract screening
Attoh 2022	COVID-19 and sickle cell disease: autopsy findings of three deaths at the 37 Military Hospital, Accra, Ghana	2022	Pan Afr. Med. J.	41	10.11604/pamj.2022.41.332.30035	Irrelevant during title/abstract screening
Ketema 2022	Fulminant Hepatitis and Ulcerative Colitis: Case Report of Ethiopian Child with Schistosomiasis and Amebiasis Co-Infection	2022	Int. Med. Case Rep. J.	15	10.2147/IMCRJ.S377632	Irrelevant during title/abstract screening
Sørensen 2022	Scaling up Locally Adapted Clinical Practice Guidelines for Improving Childbirth Care in Tanzania: A Protocol for Programme Theory and Qualitative Methods of the PartoMa Scale-up Study	2022	Global Health Action	15	10.1080/16549716.2022.2034136	Irrelevant during title/abstract screening
Olajide-Ibiejugba 2022	Allergy and household living conditions among adolescents living near gold mine tailing dumps in the gauteng and north west provinces of south africa	2022	Int. J. Environ. Res. Public Health	19	10.3390/ijerph19010122	Irrelevant during title/abstract screening
Maaløe 2022	Scaling up context-tailored clinical guidelines and training to improve childbirth care in urban, low-resource maternity units in Tanzania: A protocol for a stepped-wedged cluster randomized trial with embedded qualitative and economic analyses (The Parto	2022	Global Health Action	15	10.1080/16549716.2022.2034135	Irrelevant during title/abstract screening
Stockdale 2021	Diagnostic performance evaluation of hepatitis B e antigen rapid diagnostic tests in Malawi	2021	BMC Infect. Dis.	21	10.1186/s12879-021-06134-3	Irrelevant during title/abstract screening
Ehounoud 2021	Assessment of the burden of malaria and bacteraemia by retrospective molecular diagnosis in febrile illnesses and first-line anti-infectives in Côte d'Ivoire	2021	Travel Med. Infect. Dis.	43	10.1016/j.tmaid.2021.102105	Irrelevant during title/abstract screening
Kuti 2021	Serum Micronutrients as related to Childhood Pneumonia Severity and Outcome in a Nigerian Health Facility	2021	J. Infect. Dev. Ctries.	15	10.3855/jidc.13792	Irrelevant during title/abstract screening
Sininger 2021	Prenatal Exposure to Tobacco and Alcohol Alters Development of the Neonatal Auditory System	2021	Dev. Neurosci.	43	10.1159/000518130	Irrelevant during title/abstract screening
Vukugah 2022	Epidemiology of Pediatric Tuberculosis and Factors Associated with Unsuccessful Treatment Outcomes in the Centre Region of Cameroon: A Three-Year Retrospective Cohort Study	2022	Interdiscip. Perspect. Infect. Dis.	2022	10.1155/2022/2236110	Irrelevant during title/abstract screening
Aigbokhaode 2021	Household air pollution and respiratory symptoms of women and children in a suburban community in nigeria	2021	Turk Thorac J.	22	10.5152/TurkThoracJ.2021.21013	Irrelevant during title/abstract screening
Adusei 2021	Evidence of chikungunya virus infections among febrile patients at three secondary health facilities in the ashanti and the bono regions of Ghana	2021	PLoS. Negl. Trop. Dis.	15	10.1371/journal.pntd.0009735	Irrelevant during title/abstract screening
Desta 2021	Impacts of COVID-19 on essential health services in Tigray, Northern Ethiopia: A prepost study	2021	PLoS ONE	16	10.1371/journal.pone.0256330	Irrelevant during title/abstract screening
Henrici 2021	Decreased parasite burden and altered host response in children with sickle cell anemia and severe anemia with malaria	2021	Blood Adv.	5	10.1182/bloodadvances.2021004704	Irrelevant during title/abstract screening
Ndlovu 2021	A feasibility study to assess Imbrasia belina (mopane worm) sensitisation and related respiratory health outcomes in a rural community in Gwanda district, Zimbabwe	2021	Pilot Feasibility Stud.	7	10.1186/s40814-021-00780-9	Irrelevant during title/abstract screening
Hillis 2021	Global minimum estimates of children affected by COVID-19-associated orphanhood and deaths of caregivers: a modelling study	2021	Lancet	398	10.1016/S0140-6736(21)01253-8	Irrelevant during title/abstract screening
Kohrt 2022	Syndemic effects in complex humanitarian emergencies: A framework for understanding political violence and improving multi-morbidity health outcomes	2022	Soc. Sci. Med.	295	10.1016/j.socscimed.2020.113378	Irrelevant during title/abstract screening
Adane 2021	Effect of improved cookstove intervention on childhood acute lower respiratory infection in Northwest Ethiopia: a cluster-randomized controlled trial	2021	BMC Pediatr.	21	10.1186/s12887-020-02459-1	Irrelevant during title/abstract screening
Mbuya 2021	Altered Lipid Profiles and Vaccine Induced-Humoral Responses in Children Living With HIV on Antiretroviral Therapy in Tanzania	2021	Front. Cell. Infect. Microbiol.	11	10.3389/fcimb.2021.721747	Irrelevant during title/abstract screening
Vestering 2021	Navigating with logics care for women with hypertensive disorders of pregnancy in a tertiary hospital in Ghana	2021	Soc. Sci. Med.	289	10.1016/j.socscimed.2021.114402	Irrelevant during title/abstract screening
Kenmoe 2021	Molecular epidemiology of Enteroviruses and Rhinoviruses in patients with acute respiratory infections in Yaounde, Cameroon	2021	Influ. Other Respir. Viruses	15	10.1111/irv.12851	Irrelevant during title/abstract screening
Shah 2022	Demographic, Clinical, and Co-Morbidity Characteristics of COVID-19 Patients: A Retrospective Cohort from a Tertiary Hospital in Kenya	2022	Int. J. Gen. Med.	15	10.2147/IJGM.S361176	Irrelevant during title/abstract screening
Budhram 2021	Maternal characteristics and pregnancy outcomes of hospitalized pregnant women with SARS-CoV-2 infection in South Africa: An International Network of Obstetric Survey Systems-based cohort study	2021	Int. J. Gynecol. Obstet.	155	10.1002/ijgo.13917	Irrelevant during title/abstract screening
Dessie 2022	Incidence of Death and Its Predictors of COVID-19 in Amhara Region, Ethiopia: A Retrospective Follow Up Study	2022	Infect. Drug Resist.	15	10.2147/IDR.S380591	Irrelevant during title/abstract screening
Babatunde 2022	Impact of COVID-19 on routine immunization in Oyo State, Nigeria: trend analysis of immunization data in the pre-and post-index case period; 2019-2020	2022	Pan Afr. Med. J.	41	10.11604/pamj.2022.41.54.28575	Irrelevant during title/abstract screening
Thivalapill 2021	Are morbidity and mortality estimates from randomized controlled trials externally valid? A comparison of outcomes among infants enrolled into an RCT or a cohort study in Botswana	2021	BMC Med. Res. Methodol.	21	10.1186/s12874-021-01343-5	Irrelevant during title/abstract screening
Muinga 2021	Using a human-centred design approach to develop a comprehensive newborn monitoring chart for inpatient care in Kenya	2021	BMC Health Serv. Res.	21	10.1186/s12913-021-07030-x	Irrelevant during title/abstract screening
Mwenda 2021	Performance evaluation of RDT, light microscopy, and PET-PCR for detecting Plasmodium falciparum malaria infections in the 2018 Zambia National Malaria Indicator Survey	2021	Malar. J.	20	10.1186/s12936-021-03917-6	Irrelevant during title/abstract screening
Ali 2021	Combined assessment of tuberculosis case notification rate and infection control at health facilities of Dale districts, Sidama Zone, Southern Ethiopia	2021	PLoS ONE	16	10.1371/journal.pone.0242446	Irrelevant during title/abstract screening
Dwarkanath 2021	Non-inferiority of low-dose compared to standard high-dose calcium supplementation in pregnancy: study protocol for two randomized, parallel group, non-inferiority trials in India and Tanzania	2021	Trials	22	10.1186/s13063-021-05811-7	Irrelevant during title/abstract screening
Chanie 2021	Estimation of lifetime survival and predictors of mortality among TB with HIV co-infected children after test and treat strategies launched in Northwest, Ethiopia, 2021; a multicentre historical follow-up study	2021	PLoS ONE	16	10.1371/journal.pone.0258964	Irrelevant during title/abstract screening
Chakaya 2021	Global Tuberculosis Report 2020 – Reflections on the Global TB burden, treatment and prevention efforts	2021	Int. J. Infect. Dis.	113	10.1016/j.ijid.2021.02.107	Irrelevant during title/abstract screening
Peven 2021	Equity in newborn care, evidence from national surveys in low- and middle-income countries	2021	Int. J. Equity Health	20	10.1186/s12939-021-01452-z	Irrelevant during title/abstract screening
Mutagonda 2022	Nasopharyngeal Carriage and Antibiogram of Pneumococcal and Other Bacterial Pathogens from Children with Sickle Cell Disease in Tanzania	2022	Infect. Drug Resist.	15	10.2147/IDR.S367873	Irrelevant during title/abstract screening
Geda 2021	Multiple anthropometric and nutritional deficiencies in young children in Ethiopia: a multi-level analysis based on a nationally representative data	2021	BMC Pediatr.	21	10.1186/s12887-020-02467-1	Irrelevant during title/abstract screening
Dejon-Agobé 2021	Haematological changes in Schistosoma haematobium infections in school children in Gabon	2021	Infection	49	10.1007/s15010-020-01575-5	Irrelevant during title/abstract screening
Webb 2021	The praziquantel in preschoolers (PIP) trial: study protocol for a phase II PK/PD-driven randomised controlled trial of praziquantel in children under 4 years of age	2021	Trials	22	10.1186/s13063-021-05558-1	Irrelevant during title/abstract screening
KaelinAgten 2021	Routine ultrasound for fetal assessment before 24 weeks' gestation	2021	Cochrane Database Syst. Rev.	2021	10.1002/14651858.CD014698	Irrelevant during title/abstract screening
ChanSun 2022	Need for sensitization on serious threats of second-hand smoke: Findings from a national study in Mauritius, a small island developing state in the Indian Ocean	2022	Preventive Med. Reports	25	10.1016/j.pmedr.2021.101667	Irrelevant during title/abstract screening
John 2022	Safety of mass drug coadministration with ivermectin, diethylcarbamazine, albendazole, and azithromycin for the integrated treatment of neglected tropical diseases: a cluster randomized community trial	2022	Lancet. Reg. Health. West. Pac.	18	10.1016/j.lanwpc.2021.100293	Irrelevant during title/abstract screening
Dramowski 2021	Epidemiology of clinically suspected and laboratory-confirmed bloodstream infections at a South African neonatal unit	2021	J. Infect. Dev. Ctries.	15	10.3855/jidc.13971	Irrelevant during title/abstract screening
Matiwos 2021	Quality of life and associated factors among women with obstetric fistula in Ethiopia	2021	BMC Women's Health	21	10.1186/s12905-021-01458-3	Irrelevant during title/abstract screening
Peprah 2021	Inverse association of falciparum positivity with endemic Burkitt lymphoma is robust in analyses adjusting for pre-enrollment malaria in the EMBLEM case-control study	2021	Infect. Agents Cancer	16	10.1186/s13027-021-00377-0	Irrelevant during title/abstract screening
Gashaw 2021	Amoxicillin utilization pattern at governmental hospitals in eastern Ethiopia	2021	Infect. Drug Resist.	14	10.2147/IDR.S288387	Irrelevant during title/abstract screening
Oumer 2021	Predictors of death from complicated severe acute malnutrition in east ethiopia: Survival analysis	2021	Int. J. Gen. Med.	14	10.2147/IJGM.S337348	Irrelevant during title/abstract screening
Tolessa 2021	Risk factors associated with breast cancer among women in addis ababa, ethiopia: Unmatched case–control study	2021	Int. J. Womens Health	13	10.2147/IJWH.S292588	Irrelevant during title/abstract screening
Fekadu 2020	Impact of HIV status and predictors of successful treatment outcomes among tuberculosis patients: A six-year retrospective cohort study	2020	Ann. Med. Surg.	60	10.1016/j.amsu.2020.11.032	Irrelevant during title/abstract screening
Coker 2021	Things must not fall apart: the ripple effects of the COVID-19 pandemic on children in sub-Saharan Africa	2021	Pediatr. Res.	89	10.1038/s41390-020-01174-y	Irrelevant during title/abstract screening
Lamer 2021	Testing the cross-applicability of juvenile sex estimation from diaphyseal dimensions	2021	Forensic Sci. Int.	321	10.1016/j.forsciint.2021.110739	Irrelevant during title/abstract screening
Pallerla 2021	Pharmacogenetic considerations in the treatment of co-infections with HIV/AIDS, tuberculosis and malaria in Congolese populations of Central Africa	2021	Int. J. Infect. Dis.	104	10.1016/j.ijid.2020.12.009	Irrelevant during title/abstract screening
Meyer 2020	Successful use of an improvised bubble CPAP device for severe respiratory distress caused by pulmonary tuberculosis	2020	Afr. J. Emerg. Med.	10	10.1016/j.afjem.2020.06.013	Irrelevant during title/abstract screening
Kimani 2021	Safety and efficacy of rituximab in patients with diffuse large B-cell lymphoma in Malawi: a prospective, single-arm, non-randomised phase 1/2 clinical trial	2021	Lancet Global Health	9	10.1016/S2214-109X(21)00181-9	Irrelevant during title/abstract screening
Tesfaw 2021	Determining the effect of time dependent and time independent factors on pneumonia of children under five in north west Ethiopia	2021	Turk. J. Pediatr.	63	10.24953/turkjped.2021.04.010	Irrelevant during title/abstract screening
Hohlfeld 2021	Tuberculosis treatment intervention trials in Africa: A cross-sectional bibliographic study and spatial analysis	2021	PLoS ONE	16	10.1371/journal.pone.0248621	Irrelevant during title/abstract screening
Fogang 2021	Neurological manifestations in patients with symptomatic covid-19 admitted to the bafoussam regional hospital, cameroon	2021	Pan Afr. Med. J.	38	10.11604/pamj.2021.38.326.28973	Irrelevant during title/abstract screening
Mduluza-Jokonya 2020	Association of Schistosoma haematobium infection morbidity and severity on co-infections in pre-school age children living in a rural endemic area in Zimbabwe	2020	BMC Public Health	20	10.1186/s12889-020-09634-0	Irrelevant during title/abstract screening
Ihling 2021	Molecular epidemiology of respiratory syncytial virus in children in sub-Saharan Africa	2021	Trop. Med. Int. Health	26	10.1111/tmi.13573	Irrelevant during title/abstract screening
Hussen 2021	Pneumococcal nasopharyngeal carriage and antimicrobial susceptibility profile in children under five in southern Ethiopia	2021	F1000 Res.	9	10.12688/f1000research.27583.3	Irrelevant during title/abstract screening
Famuyiwa 2021	Characterising and communicating the potential hazard posed by potentially toxic elements in indoor dusts from schools across Lagos, Nigeria	2021	Environ. Sci. Process. Impacts	23	10.1039/d0em00445f	Irrelevant during title/abstract screening
Liu 2021	RSV Promotes Epithelial Neuroendocrine Phenotype Differentiation through NODAL Signaling Pathway	2021	BioMed Res. Int.	2021	10.1155/2021/9956078	Irrelevant during title/abstract screening
Benn 2020	BCG scarring and improved child survival: a combined analysis of studies of BCG scarring	2020	J. Intern. Med. (GBR)	288	10.1111/joim.13084	Irrelevant during title/abstract screening
Baard 2021	Asthma in south african adolescents: A time trend and risk factor analysis over two decades	2021	ERJ Open Res.	7	10.1183/23120541.00576-2020	Irrelevant during title/abstract screening
Jeena 2020	Maternal demographic and antenatal factors, low birth weight and preterm birth: findings from the mother and child in the environment (MACE) birth cohort, Durban, South Africa	2020	BMC Pregnancy Childbirth	20	10.1186/s12884-020-03328-6	Irrelevant during title/abstract screening
Kibira 2021	Donor Commitments and Disbursements for Sexual and Reproductive Health Aid in Kenya, Tanzania, Uganda and Zambia	2021	Front. Public Health	9	10.3389/fpubh.2021.645499	Irrelevant during title/abstract screening
Dawit 2021	Incidence and predictors of mortality among children co-infected with tuberculosis and human immunodeficiency virus at public hospitals in Southern Ethiopia	2021	PLoS ONE	16	10.1371/journal.pone.0253449	Irrelevant during title/abstract screening
Senghore 2021	Phylogeography and resistome of pneumococcal meningitis in west africa before and after vaccine introduction	2021	Microb. Genomics	7	10.1099/MGEN.0.000506	Irrelevant during title/abstract screening
Waiswa 2021	Institutionalizing a regional model for improving quality of newborn care at birth across hospitals in Eastern Uganda: A 4-year story	2021	Glob. Health Sci. Pract.	9	10.9745/GHSP-D-20-00156	Irrelevant during title/abstract screening
Adekanmbi 2021	Molecular characterization of ESBL- producing uropathogenic Escherichia coli recovered from urine samples of patients attending a University Teaching hospital in Nigeria	2021	Acta Microbiol. Immunol. Hung.	68	10.1556/030.2021.01380	Irrelevant during title/abstract screening
Geteneh 2021	Viral etiologies of meningitis in patients with presumed pyogenic meningitis at university hospitals in ethiopia	2021	Infect. Drug Resist.	14	10.2147/IDR.S304521	Irrelevant during title/abstract screening
Post 2021	Infection manager system (Ims) as a new hemocytometry-based bacteremia detection tool: A diagnostic accuracy study in a malaria-endemic area of Burkina Faso	2021	PLoS. Negl. Trop. Dis.	15	10.1371/journal.pntd.0009187	Irrelevant during title/abstract screening
Mueller 2021	Knowledge, beliefs and practices regarding prevention of bacterial meningitis in Burkina Faso, 5 years after MenAfriVac mass campaigns	2021	PLoS ONE	16	10.1371/journal.pone.0253263	Irrelevant during title/abstract screening
Mussá 2020	Contributing to a better understanding of infectious respiratory diseases in Mozambique	2020	EBioMedicine	62	10.1016/j.ebiom.2020.103128	Irrelevant during title/abstract screening
Hernandez 2021	Trends in sickle cell trait and disease screening in the Republic of Uganda, 2014–2019	2021	Trop. Med. Int. Health	26	10.1111/tmi.13506	Irrelevant during title/abstract screening
Matambo 2021	Predictors of mortality and treatment success of multi-drug resistant and rifampicin resistant tuberculosis in zimbabwe: A retrospective cohort analysis of patients initiated on treatment during 2010 to 2015	2021	Pan Afr. Med. J.	39	10.11604/pamj.2021.39.128.27726	Irrelevant during title/abstract screening
Peter 2021	Project extension for community healthcare outcomes improves care and treatment for multidrug-resistant tuberculosis patients in Tanzania	2021	Int. J. Mycobacteriology	10	10.4103/ijmy.ijmy_81_21	Irrelevant during title/abstract screening
Dubowski 2021	Infant nasopharyngeal microbiota subphenotypes and early childhood lung function: Evidence from a rural ghanaian pregnancy cohort	2021	Int. J. Environ. Res. Public Health	18	10.3390/ijerph18147276	Irrelevant during title/abstract screening
Osaikhuwuomwan 2021	Clinical characteristics and outcomes for pregnant women diagnosed with covid-19 disease at the university of benin teaching hospital, benin city, nigeria	2021	Pan Afr. Med. J.	39	10.11604/pamj.2021.39.134.27627	Irrelevant during title/abstract screening
Enyew 2021	Biomass fuel use and acute respiratory infection among children younger than 5 years in Ethiopia: a systematic review and meta-analysis	2021	Public Health	193	10.1016/j.puhe.2020.12.016	Irrelevant during title/abstract screening
Maaløe 2021	The injustice of unfit clinical practice guidelines in low-resource realities	2021	Lancet Global Health	9	10.1016/S2214-109X(21)00059-0	Irrelevant during title/abstract screening
Schatz 2021	‘You Have to Withstand That Because You Have Come for What You Have Come for’: Barriers and facilitators to antiretroviral treatment access among older South Africans living with HIV	2021	Sociol. Health Illn.	43	10.1111/1467-9566.13243	Irrelevant during title/abstract screening
Ndzime 2021	Epidemiology of community origin escherichia coli and klebsiella pneumoniae uropathogenic strains resistant to antibiotics in Franceville, Gabon	2021	Infect. Drug Resist.	14	10.2147/IDR.S296054	Irrelevant during title/abstract screening
Khaemba 2021	Safety and tolerability of mass diethylcarbamazine and albendazole administration for the elimination of lymphatic filariasis in Kenya: An active surveillance study	2021	Pharmaceuticals	14	10.3390/ph14030264	Irrelevant during title/abstract screening
Kasera 2021	Prevalence and genetic diversity of hav and hbv viruses among jaundice patients at coast general hospital, mombasa county, kenya	2021	Malays. J. Med. Sci.	28	10.21315/MJMS2021.28.3.5	Irrelevant during title/abstract screening
Stewart 2021	Comparison of childhood household injuries and risk factors between urban and rural communities in Ghana: A cluster-randomized, population-based, survey to inform injury prevention research and programming	2021	Injury	52	10.1016/j.injury.2021.04.050	Irrelevant during title/abstract screening
Ciccacci 2020	Evaluation of nutritional conditions, haemoglobin levels, retention in care and viral suppression in a cohort of HIV-infected malawian adolescents undergoing a one-year tailored intervention within the diseases relief through excellence and advanced means	2020	SAJCH S. Afr. J. Child health	14	10.7196/SAJCH.2020.v14i4.01751	Irrelevant during title/abstract screening
Akinyemi 2021	The emergence of klebsiella pneumoniae with reduced susceptibility against third generation cephalosporins and carbapenems in lagos hospitals, nigeria	2021	Antibiotics	10	10.3390/antibiotics10020109	Irrelevant during title/abstract screening
Adegnika 2021	Safety and immunogenicity of co-administered hookworm vaccine candidates Na-GST-1 and Na-APR-1 in Gabonese adults: a randomised, controlled, double-blind, phase 1 dose-escalation trial	2021	Lancet Infect. Dis.	21	10.1016/S1473-3099(20)30288-7	Irrelevant during title/abstract screening
Sutriana 2021	Risk factors for childhood pneumonia: a case-control study in a high prevalence area in Indonesia	2021	Clin. Exp. Pediatr.	64	10.3345/CEP.2020.00339	Irrelevant during title/abstract screening
Getawa 2021	Antiretroviral treatment failure and associated factors among hiv-infected children on antiretroviral therapy: A retrospective study	2021	HIV/AIDS - Res. Palliative Care	13	10.2147/HIV.S294046	Irrelevant during title/abstract screening
Imam 2021	A cross-sectional study of prevalence and risk factors for stunting among under-fives attending acute malnutrition treatment programmes in north-western Nigeria: Should these programmes be adapted to also manage stunting?	2021	Int. Health	13	10.1093/inthealth/ihaa043	Irrelevant during title/abstract screening
Ardrey 2021	‘Cooking is for everyone?’: Exploring the complexity of gendered dynamics in a cookstove intervention study in rural Malawi	2021	Global Health Action	14	10.1080/16549716.2021.2006425	Irrelevant during title/abstract screening
Kamau 2020	Evolution of respiratory syncytial virus genotype BA in Kilifi, Kenya, 15 years on	2020	Sci. Rep.	10	10.1038/s41598-020-78234-0	Irrelevant during title/abstract screening
Kasasa 2021	Birth, stillbirth and death registration data completeness, quality and utility in population-based surveys: EN-INDEPTH study	2021	Popul. Health Metr.	19	10.1186/s12963-020-00231-2	Irrelevant during title/abstract screening
Almansoori 2021	Antibiotic prescribing patterns in Emergency Department at Regional Hospital in South Africa	2021	Afr. Health Sci.	21	10.4314/ahs.v21i4.19	Irrelevant during title/abstract screening
Nkosi-Gondwe 2021	A cohort analysis of survival and outcomes in severely anaemic children with moderate to severe acute malnutrition in Malawi	2021	PLoS ONE	16	10.1371/journal.pone.0246267	Irrelevant during title/abstract screening
Ngwenya 2021	Development and validation of risk prediction models for adverse maternal and neonatal outcomes in severe preeclampsia in a low-resource setting, Mpilo Central Hospital, Bulawayo, Zimbabwe	2021	Pregnancy Hypertens.	23	10.1016/j.preghy.2020.10.011	Irrelevant during title/abstract screening
Fu-Chun 2021	Accelerating towards net zero emissions: the most important global health intervention	2021	Lancet Planet. Health	5	10.1016/S2542-5196(20)30296-5	Irrelevant during title/abstract screening
Chaguza 2021	Carriage Dynamics of Pneumococcal Serotypes in Naturally Colonized Infants in a Rural African Setting During the First Year of Life	2021	Front. Pediatr.	8	10.3389/fped.2020.587730	Irrelevant during title/abstract screening
Nicol 2021	A longitudinal study of the epidemiology of seasonal coronaviruses in an african birth cohort	2021	J. Pediatric Infect. Dis. Soc.	10	10.1093/jpids/piaa168	Irrelevant during title/abstract screening
Bayleyegn 2021	Prevalence of intestinal parasitic infection and associated factors among HAART initiated children attending at university of gondar comprehensive specialized hospital, northwest Ethiopia	2021	HIV/AIDS - Res. Palliative Care	13	10.2147/HIV.S287659	Irrelevant during title/abstract screening
Larbi 2021	Household food sources and diarrhoea incidence in poor urban communities, Accra Ghana	2021	PLoS ONE	16	10.1371/journal.pone.0245466	Irrelevant during title/abstract screening
Muwanguzi 2021	Treatment outcome and associated factors for severely malnourished children (1-5 years) admitted to Lacor Hospital and Gulu Regional Referral Hospital in Uganda	2021	J. Nutr. Sci.		10.1017/jns.2021.11	Irrelevant during title/abstract screening
Dixon 2021	Antibiotics, rational drug use and the architecture of global health in Zimbabwe	2021	Soc. Sci. Med.	272	10.1016/j.socscimed.2020.113594	Irrelevant during title/abstract screening
Bower 2021	“Kankasha” in Kassala: A prospective observational cohort study of the clinical characteristics, epidemiology, genetic origin, and chronic impact of the 2018 epidemic of Chikungunya virus infection in Kassala, Sudan	2021	PLoS. Negl. Trop. Dis.	15	10.1371/journal.pntd.0009387	Irrelevant during title/abstract screening
Post 2021	Altered Ex-Vivo Cytokine Responses in Children With Asymptomatic Plasmodium falciparum Infection in Burkina Faso: An Additional Argument to Treat Asymptomatic Malaria?	2021	Front. Immunol.	12	10.3389/fimmu.2021.614817	Irrelevant during title/abstract screening
Wang 2022	Evaluation of a contactless neonatal physiological monitor in Nairobi, Kenya	2022	Arch. Dis. Child.	107	10.1136/archdischild-2021-322344	Irrelevant during title/abstract screening
Chavez-Lindell 2021	Patient characteristics and cardiac surgical outcomes at a tertiary care hospital in Kenya, 2008–2017: a retrospective study	2021	PeerJ	9	10.7717/peerj.11191	Irrelevant during title/abstract screening
Wankap 2021	Fungemia in the French department of Mayotte, Indian Ocean: A 10 years survey	2021	J. Mycol. Med.	31	10.1016/j.mycmed.2020.101081	Irrelevant during title/abstract screening
Loevinsohn 2021	Respiratory pathogen diversity and co-infections in rural Zambia	2021	Int. J. Infect. Dis.	102	10.1016/j.ijid.2020.10.054	Irrelevant during title/abstract screening
Assefa 2021	Co-infections and Comorbidities of Multiple Parasites and Hepatitis B Virus Infections in the Lowland Area of Western Ethiopia: Implications for Integrated Approaches	2021	J. Multidiscip.Healthc.	14	10.2147/JMDH.S341100	Irrelevant during title/abstract screening
Compaoré 2021	Discontinuation of healthcare and factors associated to mortality among severe acute malnourished children under five years in healthcare and nutritional care settings	2021	Clin. Nutr. ESPEN	43	10.1016/j.clnesp.2021.02.013	Irrelevant during title/abstract screening
Kennedy 2020	Gender inequalities in health and wellbeing across the first two decades of life: an analysis of 40 low-income and middle-income countries in the Asia-Pacific region	2020	Lancet Global Health	8	10.1016/S2214-109X(20)30354-5	Irrelevant during title/abstract screening
Sirima 2021	Safety and immunogenicity of co-administration of meningococcal type A and measles–rubella vaccines with typhoid conjugate vaccine in children aged 15–23 months in Burkina Faso	2021	Int. J. Infect. Dis.	102	10.1016/j.ijid.2020.10.103	Irrelevant during title/abstract screening
Tiruneh 2020	Effect of highly active antiretroviral treatment on TB incidence among HIV infected children and their clinical profile, retrospective cohort study, South West Ethiopia	2020	Sci. Rep.	10	10.1038/s41598-020-78466-0	Irrelevant during title/abstract screening
Molokwane 2021	Truth, Deception, and Coercion; Communication Strategies Used by Caregivers of Children with Perinatally Acquired HIV During the Pre-Disclosure and Post-Disclosure Period in Rural Communities in South Africa	2021	Glob. Pediatr. Health	8	10.1177/2333794X211022269	Irrelevant during title/abstract screening
Kushitor 2020	The prevalence and correlates of the double burden of malnutrition among women in Ghana	2020	PLoS ONE	15	10.1371/journal.pone.0244362	Irrelevant during title/abstract screening
Clarke 2021	Immunogenicity and safety of a novel ten-valent pneumococcal conjugate vaccine in healthy infants in The Gambia: a phase 3, randomised, double-blind, non-inferiority trial	2021	Lancet Infect. Dis.	21	10.1016/S1473-3099(20)30735-0	Irrelevant during title/abstract screening
Teare 2020	Living conditions and respiratory health in Walmer Township and Wells Estate, Port Elizabeth, South Africa	2020	S. Afr. Med. J.	111	10.7196/SAMJ.2020.V111I1.14655	Irrelevant during title/abstract screening
vanderZalm 2020	High burden of viral respiratory co-infections in a cohort of children with suspected pulmonary tuberculosis	2020	BMC Infect. Dis.	20	10.1186/s12879-020-05653-9	Irrelevant during title/abstract screening
Aduh 2021	Addressing gaps in adolescent tuberculosis programming and policy in Nigeria from a public health perspective	2021	Int. J. Adolesc. Med. Health	33	10.1515/ijamh-2020-0293	Irrelevant during title/abstract screening
Patel 2021	Assessment of fecal calprotectin and fecal occult blood as point-of-care markers for soil-transmitted helminth attributable intestinal morbidity in a case-control substudy conducted in Côte d'Ivoire, Lao PDR and Pemba Island, Tanzania	2021	EClinicalMedicine	32	10.1016/j.eclinm.2021.100724	Irrelevant during title/abstract screening
Ojo 2021	Prevalence of urogenital and intestinal schistosomiasis among school children in south-west Nigeria	2021	PLoS. Negl. Trop. Dis.	15	10.1371/journal.pntd.0009628	Irrelevant during title/abstract screening
Schramm 2021	Potential value of urine lateral-flow lipoarabinomannan (LAM) test for diagnosing tuberculosis among severely acute malnourished children	2021	PLoS ONE	16	10.1371/journal.pone.0250933	Irrelevant during title/abstract screening
Gopalakrishnan 2020	Pre-HAART CD4+ T-lymphocytes as biomarkers of post-HAART immune recovery in HIV-infected children with or without TB co-infection	2020	BMC Infect. Dis.	20	10.1186/s12879-020-05458-w	Irrelevant during title/abstract screening
Teshome 2020	Medical comorbidity among psychiatric patients treated at Jimma University Medical Center, Southwest Ethiopia: Retrospective record review	2020	Neurol. Psychiatry Brain Res.	38	10.1016/j.npbr.2020.09.004	Irrelevant during title/abstract screening
Salim 2021	Kangaroo mother care: EN-BIRTH multi-country validation study	2021	BMC Pregnancy Childbirth	21	10.1186/s12884-020-03423-8	Irrelevant during title/abstract screening
Abayneh 2021	Bacterial profile and multi-drug resistance pattern of bacterial isolates among septicemia suspected cases: A meta-analysis report in Ethiopia	2021	J. Lab. Med.	45	10.1515/labmed-2020-0124	Irrelevant during title/abstract screening
Kotwica 2021	The introduction of a paediatric ENT and anaesthesia skills course in Kilimanjaro Christian Medical Centre hospital, (KCMC), Moshi, Tanzania	2021	Trop. Doct.	51	10.1177/00494755211016612	Irrelevant during title/abstract screening
Halbrook 2021	Human t-cell lymphotropic virus type 1 transmission dynamics in rural villages in the democratic republic of the congo with high nonhuman primate exposure	2021	PLoS. Negl. Trop. Dis.	15	10.1371/journal.pntd.0008923	Irrelevant during title/abstract screening
Diendéré 2021	Predictors of severe hypoxemia among COVID-19 patients in Burkina Faso (West Africa): Findings from hospital based cross-sectional study	2021	Int. J. Infect. Dis.	108	10.1016/j.ijid.2021.04.007	Irrelevant during title/abstract screening
Salam 2021	Effect of mass deworming with antihelminthics for soil-transmitted helminths during pregnancy	2021	Cochrane Database Syst. Rev.	2021	10.1002/14651858.CD005547.pub4	Irrelevant during title/abstract screening
Bhadriraju 2020	Distinct lung microbiota associate with HIV-associated chronic lung disease in children	2020	Sci. Rep.	10	10.1038/s41598-020-73085-1	Irrelevant during title/abstract screening
Roberman 2021	Adverse birth outcomes due to exposure to household air pollution from unclean cooking fuel among women of reproductive age in Nigeria	2021	Int. J. Environ. Res. Public Health	18	10.3390/ijerph18020634	Irrelevant during title/abstract screening
Mathias 2021	Facilitating factors and barriers to kangaroo mother care utilisation in low- and middle-income countries: A scoping review	2021	Afr. J. Prim. Health Care Fam. Med.	13	10.4102/PHCFM.V13I1.2856	Irrelevant during title/abstract screening
Djune-Yemeli 2020	Serious limitations of the current strategy to control Soil-Transmitted Helminths and added value of Ivermectin/Albendazole mass administration: A population-based observational study in Cameroon	2020	PLoS Negl Trop Dis	14	10.1371/journal.pntd.0008794	Irrelevant during title/abstract screening
Chatterjee 2020	Healthcare workers & SARS-CoV-2 infection in India: A case-control investigation in the time of COVID-19	2020	Indian J. Med. Res.	151	10.4103/ijmr.IJMR_2234_20	Irrelevant during title/abstract screening
Mosler 2020	Achieving Control of Asthma in Children in Africa (ACACIA): protocol of an observational study of children's lung health in six sub-Saharan African countries	2020	BMJ Open	10	10.1136/bmjopen-2019-035885	Irrelevant during title/abstract screening
Clark 2020	Parasite associations predict infection risk: Incorporating co-infections in predictive models for neglected tropical diseases	2020	Parasites Vectors	13	10.1186/s13071-020-04016-2	Irrelevant during title/abstract screening
Ibraheem 2020	Burden and spectrum of paediatric respiratory diseases at a referral hospital in North-Central Nigeria - A five year review	2020	Afr. J. Emerg. Med.	10	10.1016/j.afjem.2019.09.001	Irrelevant during title/abstract screening
Ngwenya 2020	The predictive value of signs and symptoms in predicting adverse maternal and perinatal outcomes in severe preeclampsia in a low-resource setting, findings from a cross-sectional study at Mpilo Central Hospital, Bulawayo, Zimbabwe	2020	Pregnancy Hypertens.	21	10.1016/j.preghy.2020.05.004	Irrelevant during title/abstract screening
Hammami 2020	Haemophagocytic lymphohistiocytosis secondary to Plasmodium falciparum malaria: Case report and review of the literature	2020	Asian Pac. J. Trop. Med.	13	10.4103/1995-7645.291041	Irrelevant during title/abstract screening
Crosby 2020	Evaluating approaches to designing effective Co-Created hand-hygiene interventions for children in India, Sierra Leone and the UK	2020	PLoS ONE	15	10.1371/journal.pone.0239234	Irrelevant during title/abstract screening
RazanajatovoRahombanjanahary 2020	Genetic diversity and molecular epidemiology of respiratory syncytial virus circulated in Antananarivo, Madagascar, from 2011 to 2017: Predominance of ON1 and BA9 genotypes	2020	J. Clin. Virol.	129	10.1016/j.jcv.2020.104506	Irrelevant during title/abstract screening
Lo 2020	A mosaic tetracycline resistance gene tet(S/M) detected in an MDR pneumococcal CC230 lineage that underwent capsular switching in South Africa	2020	J. Antimicrob. Chemother.	75	10.1093/jac/dkz477	Irrelevant during title/abstract screening
Zakayo 2020	Vulnerability and agency across treatment-seeking journeys for acutely ill children: How family members navigate complex healthcare before, during and after hospitalisation in a rural Kenyan setting	2020	Int. J. Equity Health	19	10.1186/s12939-020-01252-x	Irrelevant during title/abstract screening
Takele 2020	Examining the spatial variations of co-morbidity among young children in Ethiopia	2020	BMC Pediatr.	20	10.1186/s12887-020-02198-3	Irrelevant during title/abstract screening
Djim-Adjim-ngana 2020	Prevalence of extended-spectrum beta-lactamaseproducing enterobacterial urinary infections and associated risk factors in small children of garoua, Northern Cameroon	2020	Pan Afr. Med. J.	36	10.11604/pamj.2020.36.157.21347	Irrelevant during title/abstract screening
Ngogo 2020	Factors associated with Salmonella infection in patients with gastrointestinal complaints seeking health care at Regional Hospital in Southern Highland of Tanzania	2020	BMC Infect. Dis.	20	10.1186/s12879-020-4849-7	Irrelevant during title/abstract screening
Fakunle 2020	Home assessment of indoor microbiome (Haim) in relation to lower respiratory tract infections among under-five children in ibadan, nigeria: The study protocol	2020	Int. J. Environ. Res. Public Health	17	10.3390/ijerph17061857	Irrelevant during title/abstract screening
Oghenetega 2020	Miscarriage, stillbirth, and infant death in an oil-polluted region of the Niger Delta, Nigeria: A retrospective cohort study	2020	Int. J. Gynecol. Obstet.	150	10.1002/ijgo.13259	Irrelevant during title/abstract screening
Tesfay 2020	Length of stay to recover from severe acute malnutrition and associated factors among under-five years children admitted to public hospitals in Aksum, Ethiopia	2020	PLoS ONE	15	10.1371/journal.pone.0238311	Irrelevant during title/abstract screening
Asante 2020	Immunogenicity and safety of the RTS,S/AS01 malaria vaccine co-administered with measles, rubella and yellow fever vaccines in Ghanaian children: A phase IIIb, multi-center, non-inferiority, randomized, open, controlled trial	2020	Vaccine	38	10.1016/j.vaccine.2020.03.014	Irrelevant during title/abstract screening
Greenslade 2020	Every breath counts in Nigeria: A coalition to accelerate reductions in child pneumonia deaths	2020	Pediatr. Pulmonol.	55	10.1002/ppul.24710	Irrelevant during title/abstract screening
Saito 2020	The impact of Masai giraffe nursery groups on the development of social associations among females and young individuals	2020	Behav. Processes	180	10.1016/j.beproc.2020.104227	Irrelevant during title/abstract screening
Arzika 2020	Malaria parasitemia and nutritional status during the low transmission season in the presence of azithromycin distribution among preschool children in Niger	2020	Am. J. Trop. Med. Hyg.	103	10.4269/ajtmh.19-0547	Irrelevant during title/abstract screening
Rossi 2020	Comparison of efficiency and function of vascular endothelial growth factor adenovirus vectors in endothelial cells for gene therapy of placental insufficiency	2020	Hum. Gene Ther.	31	10.1089/hum.2020.006	Irrelevant during title/abstract screening
Gebremedhin 2020	Predictors of time-To-recovery from severe acute malnutrition treated in an outpatient treatment program in health posts of Arba Minch Zuria Woreda, Gamo Zone, Southern Ethiopia: A retrospective cohort study	2020	PLoS ONE	15	10.1371/journal.pone.0234793	Irrelevant during title/abstract screening
Chaccour 2020	The sars-cov-2 ivermectin navarra-isglobal trial (saint) to evaluate the potential of ivermectin to reduce covid-19 transmission in low risk, non-severe covid-19 patients in the first 48 hours after symptoms onset: A structured summary of a study protocol	2020	Trials	21	10.1186/s13063-020-04421-z	Irrelevant during title/abstract screening
Erick 2020	Botswana: Country report on children's environmental health	2020	Rev. Environ. Health	35	10.1515/reveh-2019-0092	Irrelevant during title/abstract screening
Duru 2020	Molecular characterization of invasive Enterobacteriaceae from pediatric patients in Central and Northwestern Nigeria	2020	PLoS ONE	15	10.1371/journal.pone.0230037	Irrelevant during title/abstract screening
Sondo 2020	Determinants of Plasmodium falciparum multiplicity of infection and genetic diversity in Burkina Faso	2020	Parasites Vectors	13	10.1186/s13071-020-04302-z	Irrelevant during title/abstract screening
Kayuni 2020	An outbreak of intestinal schistosomiasis, alongside increasing urogenital schistosomiasis prevalence, in primary school children on the shoreline of Lake Malawi, Mangochi District, Malawi	2020	Infect. Dis. Pover.	9	10.1186/s40249-020-00736-w	Irrelevant during title/abstract screening
Olaniyan 2020	The association between ambient NO2 and PM2.5 with the respiratory health of school children residing in informal settlements: A prospective cohort study	2020	Environ. Res.	186	10.1016/j.envres.2020.109606	Irrelevant during title/abstract screening
Umuhoza 2020	Prevalence and factors influencing the distribution of influenza viruses in Kenya: Seven-year hospital-based surveillance of influenza-like illness (2007–2013)	2020	PLoS ONE	15	10.1371/journal.pone.0237857	Irrelevant during title/abstract screening
Bowden 2020	Autism spectrum disorder/Takiwātanga: An Integrated Data Infrastructure-based approach to autism spectrum disorder research in New Zealand	2020	Autism	24	10.1177/1362361320939329	Irrelevant during title/abstract screening
RogawskiMcquade 2020	Epidemiology of shigella infections and diarrhea in the first two years of life using culture-independent diagnostics in 8 low-resource settings	2020	PLoS. Negl. Trop. Dis.	14	10.1371/journal.pntd.0008536	Irrelevant during title/abstract screening
Dwane 2020	Small-area variation of cardiovascular diseases and select risk factors and their association to household and area poverty in South Africa: Capturing emerging trends in South Africa to better target local level interventions	2020	PLoS ONE	15	10.1371/journal.pone.0230564	Irrelevant during title/abstract screening
Kerkhoff 2020	Virtual croi 2020: Tuberculosis and coinfections in hiv infection	2020	Top. Antiviral Med.	28		Irrelevant during title/abstract screening
Sumbana 2020	Air pollution and other risk factors might buffer COVID-19 severity in Mozambique	2020	J. Infect. Dev. Ctries.	14	10.3855/JIDC.13057	Irrelevant during title/abstract screening
Clasen 2020	Design and rationale of the HAPIN study: A multicountry randomized controlled trial to assess the effect of liquefied petroleum gas stove and continuous fuel distribution	2020	Environ. Health Perspect.	128	10.1289/EHP6407	Irrelevant during title/abstract screening
Amegah 2020	Improving Child Survival in Sub-Saharan Africa: Key Environmental and Nutritional Interventions	2020	Ann Glob Health	86	10.5334/aogh.2908	Irrelevant during title/abstract screening
Masekela 2020	Lung health in children in sub-saharan africa: Addressing the need for cleaner air	2020	Int. J. Environ. Res. Public Health	17	10.3390/ijerph17176178	Irrelevant during title/abstract screening
Zar 2020	Early-life respiratory syncytial virus lower respiratory tract infection in a South African birth cohort: epidemiology and effect on lung health	2020	Lancet Global Health	8	10.1016/S2214-109X(20)30251-5	Irrelevant during title/abstract screening
Ndiabamoh 2020	The immunoglobulin G antibody response to malaria merozoite antigens in asymptomatic children co-infected with malaria and intestinal parasites	2020	PLoS ONE	15	10.1371/journal.pone.0242012	Irrelevant during title/abstract screening
Blom 2020	The therapeutic management of South African dyslipidaemic patients at very high cardiovascular risk (CARDIO TRACK): A cross-sectional study	2020	Cardiovas. J. Afri.	31	10.5830/CVJA-2020-010	Irrelevant during title/abstract screening
Jacques 2020	Co-infection of malaria and HIV infection in severely undernourished children in the Democratic Republic of the Congo: A cross-sectional study	2020	Parasitology	147	10.1017/S0031182019001513	Irrelevant during title/abstract screening
Olaniyan 2020	Short term seasonal effects of airborne fungal spores on lung function in a panel study of schoolchildren residing in informal settlements of the Western Cape of South Africa	2020	Environ. Pollut.	260	10.1016/j.envpol.2020.114023	Irrelevant during title/abstract screening
Michellier 2020	Respiratory health and eruptions of the Nyiragongo and Nyamulagira volcanoes in the Democratic Republic of Congo: A time-series analysis	2020	Environ. Health Global Access Sci. Sour.	19	10.1186/s12940-020-00615-9	Irrelevant during title/abstract screening
Matambo 2020	Treatment outcomes of multi drug resistant and rifampicin resistant Tuberculosis in Zimbabwe: A cohort analysis of patients initiated on treatment during 2010 to 2015	2020	PLoS ONE	15	10.1371/journal.pone.0230848	Irrelevant during title/abstract screening
Bitew 2020	Recovery rate and its predictors among children with severe acute malnutrition in Addis Ababa, Ethiopia: A retrospective cohort study	2020	PLoS ONE	15	10.1371/journal.pone.0235259	Irrelevant during title/abstract screening
Coulibaly 2020	Pneumococcal carriage and antibiotic resistance in children younger than 5 years in Nouna District, Burkina Faso	2020	Am. J. Trop. Med. Hyg.	103	10.4269/ajtmh.20-0054	Irrelevant during title/abstract screening
Chilongola 2020	Prevalence of plasmodium, leptospira and rickettsia species in Northern Tanzania: A community based survey	2020	Afr. Health Sci.	20	10.4314/ahs.v20i1.25	Irrelevant during title/abstract screening
Msolo 2020	Pervasiveness of diarrheagenic E. coli pathotypes and Salmonella species among gastroenteritis patients in some selected pastoral hinterlands of the Amathole district municipality, Eastern Cape, South Africa	2020	Hum. Microbiome J.	17	10.1016/j.humic.2020.100074	Irrelevant during title/abstract screening
Eze 2020	Perinatal outcomes of babies delivered by second-stage Caesarean section versus vacuum extraction in a resource-poor setting, Nigeria - A retrospective analysis	2020	BMC Pregnancy Childbirth	20	10.1186/s12884-020-02995-9	Irrelevant during title/abstract screening
Liu 2020	Characterization of human respiratory syncytial virus (RSV) isolated from HIV-exposed-uninfected and HIV-unexposed infants in South Africa during 2015-2017	2020	Influ. Other Respir. Viruses	14	10.1111/irv.12727	Irrelevant during title/abstract screening
Kwizera 2020	Skin prick reactivity among asthmatics in East Africa	2020	World Allergy Organ. J.	13	10.1016/j.waojou.2020.100130	Irrelevant during title/abstract screening
Li 2020	Factors Associated with Child Stunting, Wasting, and Underweight in 35 Low- And Middle-Income Countries	2020	JAMA Netw. Open	3	10.1001/jamanetworkopen.2020.3386	Irrelevant during title/abstract screening
Weber 2020	Household fuel use and adverse pregnancy outcomes in a Ghanaian cohort study	2020	Reprod. Health	17	10.1186/s12978-020-0878-3	Irrelevant during title/abstract screening
Semengue 2020	HIV-1 integrase resistance associated mutations and the use of dolutegravir in Sub-Saharan Africa: A systematic review and meta-analysis protocol	2020	Syst. Rev.	9	10.1186/s13643-020-01356-z	Irrelevant during title/abstract screening
Yousuf 2020	Estimated Worldwide Mortality Attributed to Secondhand Tobacco Smoke Exposure, 1990-2016	2020	JAMA Netw Open	3	10.1001/jamanetworkopen.2020.1177	Irrelevant during title/abstract screening
Buthelezi 2020	Prophylactic phenylephrine and fluid co-administration to reduce spinal hypotension during elective caesarean section in a resource-limited setting: a prospective alternating intervention study	2020	Anaesthesia	75	10.1111/anae.14950	Irrelevant during title/abstract screening
Rakotondrasoa 2020	Characterization of Klebsiella pneumoniae isolates from a mother-child cohort in Madagascar	2020	J. Antimicrob. Chemother.	75	10.1093/jac/dkaa107	Irrelevant during title/abstract screening
Cadmusid 2020	Interactions between helminths and tuberculosis infections: Implications for tuberculosis diagnosis and vaccination in Africa	2020	PLoS. Negl. Trop. Dis.	14	10.1371/journal.pntd.0008069	Irrelevant during title/abstract screening
Mnkugwe 2020	Prevalence and correlates of intestinal schistosomiasis infection among school-aged children in North-Western Tanzania	2020	PLoS ONE	15	10.1371/journal.pone.0228770	Irrelevant during title/abstract screening
TamandjouTchuem 2020	Hepatitis B virus drug resistance mutations in HIV/HBV co-infected children in Windhoek, Namibia	2020	PLoS ONE	15	10.1371/journal.pone.0238839	Irrelevant during title/abstract screening
vanderWalt 2020	Retrospective record review of pregnant women treated for rifampicin-resistant tuberculosis in South Africa	2020	PLoS ONE	15	10.1371/journal.pone.0239018	Irrelevant during title/abstract screening
Jewell 2020	Potential effects of disruption to HIV programmes in sub-Saharan Africa caused by COVID-19: results from multiple mathematical models	2020	Lancet HIV	7	10.1016/S2352-3018(20)30211-3	Irrelevant during title/abstract screening
Belay 2020	Childhood tuberculosis treatment outcome and its association with HIV co-infection in Ethiopia: A systematic review and meta-analysis	2020	Trop. Med. Health	48	10.1186/s41182-020-00195-x	Irrelevant during title/abstract screening
Esienumoh 2020	A participatory evaluation of the outcome of actions taken toward the prevention of maternal mortality in a rural community in Nigeria	2020	Afr. J. Biomed. Res.	23		Irrelevant during title/abstract screening
Laine 2020	Effect of maternal country of birth on intrapartum epidural use – A population-based register study of 602 095 deliveries	2020	Eur. J. Obstet. Gynecol. Reprod. Biol.	250	10.1016/j.ejogrb.2020.04.013	Irrelevant during title/abstract screening
Zar 2020	Prevention of community-acquired pneumonia in children: South African Thoracic Society guidelines (part 4)	2020	S. Afr. Med. J.	110	10.7196/SAMJ.2020.v110i8.15024	Irrelevant during title/abstract screening
Muloiwa 2020	Risk factors for Bordetella pertussis disease in hospitalized children	2020	PLoS ONE	15	10.1371/journal.pone.0240717	Irrelevant during title/abstract screening
Igbokwe 2020	Assessment of tuberculosis intensified case finding and isoniazid preventive therapy for people living with hiv in enugu state, nigeria	2020	Afr. J. Biomed. Res.	23		Irrelevant during title/abstract screening
Reiner 2020	Mapping geographical inequalities in childhood diarrhoeal morbidity and mortality in low-income and middle-income countries, 2000-17: Analysis for the Global Burden of Disease Study 2017	2020	Lancet	395	10.1016/S0140-6736(20)30114-8	Irrelevant during title/abstract screening
Archer 2020	Intestinal schistosomiasis and giardiasis co-infection in sub-Saharan Africa: Can a one health approach improve control of each waterborne parasite simultaneously?	2020	Trop. Med. Infect. Dis.	5	10.3390/tropicalmed5030137	Irrelevant during title/abstract screening
Mokgwathi 2020	Prevalence of hypertension and selected cardiovascular risk factors among adolescents in selected rural and urban secondary schools in Botswana	2020	Cardiovas. J. Afri.	31	10.5830/CVJA-2019-062	Irrelevant during title/abstract screening
Mengist 2020	Time to recovery and predictors of severe community-acquired pneumonia among pediatric patients in Debre Markos referral hospital, North West Ethiopia: A retrospective follow-up study	2020	PLoS ONE	15	10.1371/journal.pone.0239655	Irrelevant during title/abstract screening
Galatas 2020	A multiphase program for malaria elimination in southern Mozambique (the Magude project): A before-after study	2020	PLoS Med.	17	10.1371/JOURNAL.PMED.1003227	Irrelevant during title/abstract screening
Ngocho 2020	Viral-bacterial (co-)occurrence in the upper airways and the risk of childhood pneumonia in resource-limited settings	2020	J. Infect.	81	10.1016/j.jinf.2020.06.013	Irrelevant during title/abstract screening
Adoubi 2020	Burden of comorbidities in heart failure patients hospitalized at the Abidjan Heart Institute	2020	Ann. Cardiol. Angeiol.	69	10.1016/j.ancard.2020.03.002	Irrelevant during title/abstract screening
Naidoo 2020	Reset Sustainable Development Goals for a pandemic world	2020	Nature	583	10.1038/d41586-020-01999-x	Irrelevant during title/abstract screening
Biggs 2020	Severe human metapneumovirus and group a streptococcus pneumonia in an immunocompetent adult	2020	Clin. Infect. Dis.	70	10.1093/cid/ciz961	Irrelevant during title/abstract screening
Birindwa 2020	High bacterial and viral load in the upper respiratory tract of children in the Democratic Republic of the Congo	2020	PLoS ONE	15	10.1371/journal.pone.0240922	Irrelevant during title/abstract screening
Salih 2020	Risk factors of inpatients mortality of visceral leishmaniasis, Khartoum State, Sudan	2020	J. Global Infect. Dis.	12	10.4103/jgid.jgid_25_20	Irrelevant during title/abstract screening
Githinji 2020	Longitudinal changes in spirometry in South African adolescents perinatally infected with human immunodeficiency virus who are receiving antiretroviral therapy	2020	Clin. Infect. Dis.	70	10.1093/cid/ciz255	Irrelevant during title/abstract screening
Soriano 2020	Prevalence and attributable health burden of chronic respiratory diseases, 1990–2017: a systematic analysis for the Global Burden of Disease Study 2017	2020	Lancet Respir. Med.	8	10.1016/S2213-2600(20)30105-3	Irrelevant during title/abstract screening
Osei 2020	Trends of tuberculosis case detection, mortality and co-infection with HIV in Ghana: A retrospective cohort study	2020	PLoS ONE	15	10.1371/journal.pone.0234878	Irrelevant during title/abstract screening
Tickell 2020	The effect of acute malnutrition on enteric pathogens, moderate-to-severe diarrhoea, and associated mortality in the Global Enteric Multicenter Study cohort: a post-hoc analysis	2020	Lancet Global Health	8	10.1016/S2214-109X(19)30498-X	Irrelevant during title/abstract screening
Hofman 2020	The unanticipated costs of COVID-19 to South Africa's quadruple disease burden	2020	S. Afr. Med. J.	110	10.7196/SAMJ.2020.v110i8.15125	Irrelevant during title/abstract screening
Tack 2020	Non-typhoidal salmonella bloodstream infections in Kisantu, DR Congo: Emergence of O5-negative salmonella typhimurium and extensive drug resistance	2020	PLoS. Negl. Trop. Dis.	14	10.1371/journal.pntd.0008121	Irrelevant during title/abstract screening
Kabthymer 2020	Time to cure and predictors of recovery among children aged 6-59 months with severe acute malnutrition admitted in Jimma university medical center, southwest Ethiopia: A retrospective cohort study	2020	Clin. Epidemiol.	12	10.2147/CLEP.S265107	Irrelevant during title/abstract screening
Ilboudo 2019	Implication of low risk human papillomaviruses, HPV6 and HPV11 in laryngeal papillomatosis in Burkina Faso	2019	Am. J. Otolaryngol. Head Neck Med. Surg.	40	10.1016/j.amjoto.2019.02.003	Irrelevant during title/abstract screening
Odusote 2020	Allergic co-morbidities in childhood asthma in Lagos, Nigeria	2020	Curr. Allergy Clin. Immunol.	33		Irrelevant during title/abstract screening
Garrison 2019	Blood lead level in infants and subsequent risk of malaria: A prospective cohort study in Benin, Sub-Saharan Africa	2019	PLoS ONE	14	10.1371/journal.pone.0220023	Irrelevant during title/abstract screening
D'Ambruoso 2019	Rethinking collaboration: Developing a learning platform to address under-five mortality in Mpumalanga province, South Africa	2019	Health Policy Plann.	34	10.1093/heapol/czz047	Irrelevant during title/abstract screening
Pappoe 2019	Sero-prevalence of hepatitis B and C viral infections in Ghanaian HIV positive cohort: A consideration for their health care	2019	BMC Infect. Dis.	19	10.1186/s12879-019-4027-y	Irrelevant during title/abstract screening
Anjorin 2020	Seroepidemiology of seasonal influenza virus among unvaccinated pregnant women in Lagos, Nigeria	2020	Infez. Med.	28		Irrelevant during title/abstract screening
Groeneweg 2019	Effectiveness and safety of the tri-iodothyronine analogue Triac in children and adults with MCT8 deficiency: an international, single-arm, open-label, phase 2 trial	2019	Lancet Diabetes Endocrinol.	7	10.1016/S2213-8587(19)30155-X	Irrelevant during title/abstract screening
Donfouet 2019	Trends of inequalities in childhood immunization coverage among children aged 12-23 months in Kenya, Ghana, and Côte d'Ivoire	2019	BMC Public Health	19	10.1186/s12889-019-7309-9	Irrelevant during title/abstract screening
Chamla 2019	High burden of co-morbidity and mortality among severely malnourished children admitted to outpatient therapeutic programme facilities in the conflict setting of Borno, Nigeria: a retrospective review	2019	Public Health Nutr.	22	10.1017/S1368980018003968	Irrelevant during title/abstract screening
Gelaw 2020	One-third of perinatal women living with HIV had perinatal depression in gondar town health facilities, northwest Ethiopia	2020	HIV/AIDS - Res. Palliative Care	12	10.2147/HIV.S268686	Irrelevant during title/abstract screening
Reiterer 2019	A long-term follow-up study on otoacoustic emissions testing in paediatric patients with severe malaria in Gabon	2019	Malar. J.	18	10.1186/s12936-019-2840-9	Irrelevant during title/abstract screening
Rabie 2019	Reviewing co-trimoxazole for HIV-exposed, uninfected infants	2019	Lancet Global Health	7	10.1016/S2214-109X(19)30454-1	Irrelevant during title/abstract screening
Kefale 2019	Emotional and behavioral problems and associated factors among children and adolescents on highly active anti-retroviral therapy in public hospitals of West Gojjam zone, Amhara regional state of Ethiopia, 2018: A cross-sectional study	2019	BMC Pediatr.	19	10.1186/s12887-019-1453-3	Irrelevant during title/abstract screening
Bakare 2019	Autism spectrum disorders in Nigeria: A scoping review of literature and opinion on future research and social policy directions	2019	J. Health Care Poor Underserved	30	10.1353/hpu.2019.0063	Irrelevant during title/abstract screening
Muhammed 2020	Drug use evaluation of ceftriaxone in Ras-Desta Memorial General Hospital, Ethiopia	2020	Drug Healthc. Patient Saf.	12	10.2147/DHPS.S260364	Irrelevant during title/abstract screening
Mpairwe 2019	Risk factors for asthma among schoolchildren who participated in a case-control study in urban Uganda	2019	eLife	8	10.7554/eLife.49496	Irrelevant during title/abstract screening
Desyibelew 2020	The recovery rate from severe acute malnutrition among under-five years of children remains low in sub-Saharan Africa. A systematic review and meta-analysis of observational studies	2020	PLoS ONE	15	10.1371/journal.pone.0229698	Irrelevant during title/abstract screening
Tola 2019	Treatment Outcome of Tuberculosis and Associated Factors among TB-HIV Co-Infected Patients at Public Hospitals of Harar Town, Eastern Ethiopia. A five-year retrospective study	2019	BMC Public Health	19	10.1186/s12889-019-7980-x	Irrelevant during title/abstract screening
Mentz 2019	Effect modifiers of lung function and daily air pollutant variability in a panel of schoolchildren	2019	Thorax	74	10.1136/thoraxjnl-2017-211458	Irrelevant during title/abstract screening
Brassell 2019	Prevalence of disability in HIV-infected children attending an urban paediatric HIV clinic in Johannesburg, South Africa	2019	Vulnerable Child. Youth Stud.	14	10.1080/17450128.2019.1566682	Irrelevant during title/abstract screening
Parmar 2019	Exposure to air pollutants and heat stress among resource-poor women entrepreneurs in small-scale cassava processing	2019	Environ. Monit. Assess.	191	10.1007/s10661-019-7811-7	Irrelevant during title/abstract screening
Mutombo 2019	The association between child Schistosoma spp. infections and morbidity in an irrigated rice region in Mali: A localized study	2019	Acta Trop.	199	10.1016/j.actatropica.2019.105115	Irrelevant during title/abstract screening
Luvsansharav 2020	Exploration of risk factors for ceftriaxone resistance in invasive non-typhoidal Salmonella infections in western Kenya	2020	PLoS ONE	15	10.1371/journal.pone.0229581	Irrelevant during title/abstract screening
Sulyman 2019	Anxiety and depressive disorders among infertile women attending clinic in a Nigeria teaching hospital	2019	Afr. J. Biomed. Res.	22		Irrelevant during title/abstract screening
Kuti 2020	Asthma co-morbidities in nigerian children: Prevalence, risk factors and association with disease severity and symptoms control	2020	Pan Afr. Med. J.	35	10.11604/pamj.2020.35.91.18470	Irrelevant during title/abstract screening
Bede-Ojimadu 2020	Exposure to wood smoke and associated health effects in sub-saharan africa: A systematic review	2020	Ann. of Global Health	86	10.5334/aogh.2725	Irrelevant during title/abstract screening
Oliwa 2019	Diagnostic practices and estimated burden of tuberculosis among children admitted to 13 government hospitals in Kenya: An analysis of two years' routine clinical data	2019	PLoS ONE	14	10.1371/journal.pone.0221145	Irrelevant during title/abstract screening
Solarin 2019	Hemophagocytic lymphohistiocytosis in a Nigerian child: A review of the literature	2019	Ann. Trop. Med. Public Health	19		Irrelevant during title/abstract screening
Mpody 2019	Hepatitis B infection among pregnant and post-partum women living with HIV and on antiretroviral therapy in Kinshasa, DR Congo: A cross-sectional study	2019	PLoS ONE	14	10.1371/journal.pone.0216293	Irrelevant during title/abstract screening
Clarke 2020	Safety and immunogenicity of a novel 10-valent pneumococcal conjugate vaccine candidate in adults, toddlers, and infants in The Gambia—Results of a phase 1/2 randomized, double-blinded, controlled trial	2020	Vaccine	38	10.1016/j.vaccine.2019.08.072	Irrelevant during title/abstract screening
Fofana 2019	Prevalence of giardia intestinalis infection in schistosomiasis-endemic areas in south-central Mali	2019	Trop. Med. Infect. Dis.	4	10.3390/tropicalmed4020086	Irrelevant during title/abstract screening
Nkwopara 2019	Analysis of serious adverse events in a paediatric fast breathing pneumonia clinical trial in Malawi	2019	BMJ Open Respir. Res.	6	10.1136/bmjresp-2019-000415	Irrelevant during title/abstract screening
Jallow 2019	Prevalence and Determinants of Susceptibility to Tobacco Smoking among Students in the Gambia	2019	Nicotine Tob. Res.	21	10.1093/ntr/nty128	Irrelevant during title/abstract screening
Tashie 2020	Altered bioavailability of nitric oxide and L-arginine is a key determinant of endothelial dysfunction in preeclampsia	2020	BioMed Res. Int.	2020	10.1155/2020/3251956	Irrelevant during title/abstract screening
Hawaria 2019	Ten years malaria trend at Arjo-Didessa sugar development site and its vicinity, Southwest Ethiopia: A retrospective study	2019	Malar. J.	18	10.1186/s12936-019-2777-z	Irrelevant during title/abstract screening
Fekadu 2019	Medication prescribing errors among hospitalized pediatric patients at Nekemte Referral Hospital, western Ethiopia: Cross-sectional study	2019	BMC Res. Notes	12	10.1186/s13104-019-4455-1	Irrelevant during title/abstract screening
Yazew 2019	Recovery rate and determinants of severe acute malnutrition children treatment in Ethiopia: A systematic review and meta-Analysis	2019	Syst. Rev.	8	10.1186/s13643-019-1249-4	Irrelevant during title/abstract screening
Chotta 2019	Prevalence and factors associated with HIV and syphilis infection among children aged 0-36 months in Kilimanjaro, Tanzania: A community-based cross-sectional study	2019	Trop. Med. Health	47	10.1186/s41182-019-0183-4	Irrelevant during title/abstract screening
Sovershaeva 2019	History of tuberculosis is associated with lower exhaled nitric oxide levels in HIV-infected children	2019	AIDS	33	10.1097/QAD.0000000000002265	Irrelevant during title/abstract screening
Sturrock 2020	Antenatal and perinatal outcomes of refugees in high income countries	2020	J. Perinat. Med.	49	10.1515/jpm-2020-0389	Irrelevant during title/abstract screening
Andualem 2020	Acute respiratory infections among under-five children from households using biomass fuel in Ethiopia: Systematic review and meta-analysis	2020	Multidiscip. Resp. Med.	15	10.4081/mrm.2020.710	Irrelevant during title/abstract screening
Mocumbi 2019	Cardiovascular Effects of Indoor Air Pollution from Solid Fuel: Relevance to Sub-Saharan Africa	2019	Curr Environ Health Rep	6	10.1007/s40572-019-00234-8	Irrelevant during title/abstract screening
Kirirabwa 2019	A four-year trend in pulmonary bacteriologically confirmed tuberculosis case detection in Kampala-Uganda	2019	BMC Pulm. Med.	19	10.1186/s12890-019-0853-3	Irrelevant during title/abstract screening
Aribodor 2019	Analysis of Schistosomiasis and soil-transmitted helminths mixed infections among pupils in Enugu State, Nigeria: Implications for control	2019	Infecti., Dis. Health	24	10.1016/j.idh.2018.12.003	Irrelevant during title/abstract screening
Milford 2019	Predictors of multiple readmissions or death in the first year after Nissen fundoplication in children	2019	Pediatr. Surg. Int.	35	10.1007/s00383-018-04429-2	Irrelevant during title/abstract screening
Brakema 2019	The socioeconomic burden of chronic lung disease in low-resource settings across the globe - An observational FRESH AIR study	2019	Respir. Res.	20	10.1186/s12931-019-1255-z	Irrelevant during title/abstract screening
Katoto 2019	Ambient air pollution and health in Sub-Saharan Africa: Current evidence, perspectives and a call to action.	2019	Environ. Res.	173	10.1016/j.envres.2019.03.029	Irrelevant during title/abstract screening
Getie 2020	A retrospective study of acute poisoning cases and their management at emergency department of Dessie Referral Hospital, Northeast Ethiopia	2020	Drug Healthc. Patient Saf.	12	10.2147/DHPS.S241413	Irrelevant during title/abstract screening
Duffy 2019	Multinomial modelling of TB/HIV co-infection yields a robust predictive signature and generates hypotheses about the HIV+TB+ disease state	2019	PLoS ONE	14	10.1371/journal.pone.0219322	Irrelevant during title/abstract screening
Ome-Kaius 2019	Differential impact of malaria control interventions on P. falciparum and P. vivax infections in young Papua New Guinean children	2019	BMC Med.	17	10.1186/s12916-019-1456-9	Irrelevant during title/abstract screening
Wada 2019	Nasopharyngeal carriage of Streptococcus pneumoniae and antimicrobial susceptibility pattern among school children in South Ethiopia: Post-vaccination era	2019	BMC Res. Notes	12	10.1186/s13104-019-4330-0	Irrelevant during title/abstract screening
Daniels 2019	Effect of co-trimoxazole prophylaxis on morbidity and mortality of HIV-exposed, HIV-uninfected infants in South Africa: a randomised controlled, non-inferiority trial	2019	Lancet Global Health	7	10.1016/S2214-109X(19)30422-X	Irrelevant during title/abstract screening
Odutola 2019	Immunogenicity of pneumococcal conjugate vaccine formulations containing pneumococcal proteins, and immunogenicity and reactogenicity of co-administered routine vaccines – A phase II, randomised, observer-blind study in Gambian infants	2019	Vaccine	37	10.1016/j.vaccine.2019.03.033	Irrelevant during title/abstract screening
Herrador 2019	Imported cases of malaria in Spain: Observational study using nationally reported statistics and surveillance data, 2002-2015	2019	Malar. J.	18	10.1186/s12936-019-2863-2	Irrelevant during title/abstract screening
Jemmott 2019	Intervention Increases Physical Activity and Healthful Diet Among South African Adolescents Over 54 Months: A Randomized Controlled Trial	2019	J. Adolesc. Health	65	10.1016/j.jadohealth.2019.01.027	Irrelevant during title/abstract screening
Elusah 2020	Genetic diversity and evolutionary analysis of human respirovirus type 3 strains isolated in Kenya using complete hemagglutinin-neuraminidase (HN) gene	2020	PLoS ONE	15	10.1371/journal.pone.0229355	Irrelevant during title/abstract screening
Kubicek-Sutherland 2019	Direct detection of bacteremia by exploiting host-pathogen interactions of lipoteichoic acid and lipopolysaccharide	2019	Sci. Rep.	9	10.1038/s41598-019-42502-5	Irrelevant during title/abstract screening
Thayyil 2019	Cooling therapy for the management of hypoxic-ischaemic encephalopathy in middle-income countries: we can, but should we?	2019	Paedia.	39	10.1080/20469047.2019.1596586	Irrelevant during title/abstract screening
AlebachewBayih 2019	Neonatal hypothermia and associated factors within six hours of delivery in eastern part of Ethiopia: a cross-sectional study	2019	BMC Pediatr	19	10.1186/s12887-019-1632-2	Irrelevant during title/abstract screening
Kombe 2019	Model-based estimates of transmission of respiratory syncytial virus within households	2019	Epidemics	27	10.1016/j.epidem.2018.12.001	Irrelevant during title/abstract screening
Hofmeister 2020	Cooccurrence of Two Different Genetic Diseases: A Case of Valproic Acid Hepatotoxicity in Nicolaides-Baraitser Syndrome (SMARCA2 Mutation)-Due to a POLG1 -Related Effect?	2020	Neuropediatrics	51	10.1055/s-0039-1694976	Irrelevant during title/abstract screening
Jallow 2019	Epidemiological, clinical and genotypic features of human Metapneumovirus in patients with influenza-like illness in Senegal, 2012 to 2016	2019	BMC Infect. Dis.	19	10.1186/s12879-019-4096-y	Irrelevant during title/abstract screening
Odinka 2019	Socio-demographic correlates of postpartum psychological distress among apparently healthy mothers in two tertiary hospitals in Enugu, South-East Nigeria	2019	Afr. Health Sci.	19	10.4314/ahs.v19i3.27	Irrelevant during title/abstract screening
Itanyi 2020	Predictors of current tobacco smoking by adolescents in Nigeria: Interaction between school location and socioeconomic status	2020	Tob. Induced Dis.	18	10.18332/tid/117959	Irrelevant during title/abstract screening
Wobudeya 2019	Outcomes of empiric treatment for pediatric tuberculosis, Kampala, Uganda, 2010-2015	2019	BMC Public Health	19	10.1186/s12889-019-6821-2	Irrelevant during title/abstract screening
Bajehson 2019	Determinants of mortality among patients with drug-resistant tuberculosis in northern Nigeria	2019	PLoS ONE	14	10.1371/journal.pone.0225165	Irrelevant during title/abstract screening
Berry 2019	Treatment outcomes among children, adolescents, and adults on treatment for tuberculosis in two metropolitan municipalities in Gauteng Province, South Africa	2019	BMC Public Health	19	10.1186/s12889-019-7257-4	Irrelevant during title/abstract screening
Emukule 2019	The Epidemiology and Burden of Influenza B/Victoria and B/Yamagata Lineages in Kenya, 2012-2016	2019	Open Forum Infect. Dis.	6	10.1093/ofid/ofz421	Irrelevant during title/abstract screening
Katibi 2020	Atopic dermatitis in South African children: Experience from a tertiary-care centre	2020	SAJCH S. Afr. J. Child health	14	10.7196/SAJCH.2020.v14i4.1718	Irrelevant during title/abstract screening
vanGemert 2019	Effects and acceptability of implementing improved cookstoves and heaters to reduce household air pollution: a FRESH AIR study	2019	npj Prim. Care Respir. Med.	29	10.1038/s41533-019-0144-8	Irrelevant during title/abstract screening
Nambuusi 2019	The effects and contribution of childhood diseases on the geographical distribution of all-cause under-five mortality in Uganda	2019	Parasite Epidemiol. Control	5	10.1016/j.parepi.2019.e00089	Irrelevant during title/abstract screening
Abidha 2020	Transmission and evolutionary dynamics of human coronavirus OC43 strains in coastal Kenya investigated by partial spike sequence analysis, 2015-16	2020	Virus Evol.	6	10.1093/VE/VEAA031	Irrelevant during title/abstract screening
Shayo 2019	Co-occurrence of risk factors for non-communicable diseases among in-school adolescents in Tanzania: An example of a low-income setting of sub-Saharan Africa for adolescence health policy actions	2019	BMC Public Health	19	10.1186/s12889-019-7320-1	Irrelevant during title/abstract screening
Gates 2019	Short-term association between ambient temperature and homicide in South Africa: A case-crossover study	2019	Environ. Health Global Access Sci. Sour.	18	10.1186/s12940-019-0549-4	Irrelevant during title/abstract screening
Maitland 2019	Co-trimoxazole or multivitamin multimineral supplement for post-discharge outcomes after severe anaemia in African children: a randomised controlled trial	2019	Lancet Global Health	7	10.1016/S2214-109X(19)30345-6	Irrelevant during title/abstract screening
Nyamukamba 2020	Determination of the Levels of Heavy Metals and Formaldehyde in Baby Clothes in South Africa: A Case Study of Stores in the Greater Cape Town Region	2020	J. Spectroscopy	2020	10.1155/2020/5084062	Irrelevant during title/abstract screening
Kirby 2019	Effects of a large-scale distribution of water filters and natural draft rocket-style cookstoves on diarrhea and acute respiratory infection: A cluster-randomized controlled trial in Western Province, Rwanda	2019	PLoS Med.	16	10.1371/journal.pmed.1002812	Irrelevant during title/abstract screening
Aworanti 2020	Acute leukemia in sickle cell disease patients in a tertiary health facility in Nigeria: A case series	2020	Afr. Health Sci.	20	10.4314/ahs.v20i3.36	Irrelevant during title/abstract screening
Meurs 2019	How healthy is a 'healthy economy'? Incompatibility between current pathways towards SDG3 and SDG8	2019	Globalization Health	15	10.1186/s12992-019-0532-4	Irrelevant during title/abstract screening
Munyenyembe 2020	The effect of frequent exposure to p. Falciparum, hiv-infection and other co-morbidities on development of severe malaria in malawian adults	2020	Infect. Drug Resist.	13	10.2147/IDR.S230112	Irrelevant during title/abstract screening
Acácio 2019	Risk factors for death among children 0-59 months of age with moderate-to-severe diarrhea in Manhiça district, southern Mozambique	2019	BMC Infect. Dis.	19	10.1186/s12879-019-3948-9	Irrelevant during title/abstract screening
Gezmu 2020	Pediatric spectrum of allergic diseases and asthma in a tertiary level hospital in Botswana: An exploratory retrospective cross-sectional study	2020	J. Asthma Allerg.	13	10.2147/JAA.S253618	Irrelevant during title/abstract screening
Diana 2019	Measles in adults: A comparison of hospitalised HIV-infected and HIV-uninfected patients	2019	South. Afr. J. HIV Med.	20	10.4102/sajhivmed.v20i1.877	Irrelevant during title/abstract screening
Levin 2020	Environmental factors associated with allergy in urban and rural children from the South African Food Allergy (SAFFA) cohort	2020	J. Allergy Clin. Immunol.	145	10.1016/j.jaci.2019.07.048	Irrelevant during title/abstract screening
Ayolabi 2019	Detection of Dengue viruses among febrile patients in Lagos, Nigeria and phylogenetics of circulating Dengue serotypes in Africa	2019	Infec. Genet. Evol.	75	10.1016/j.meegid.2019.103947	Irrelevant during title/abstract screening
Kassaw 2019	Prevalence and risk factors of intestinal parasitic infestations among preschool children in Sekota town, Waghimra zone, Ethiopia	2019	BMC Pediatr.	19	10.1186/s12887-019-1774-2	Irrelevant during title/abstract screening
Oxner 2019	Bundling HIV and TB Care at a District-Level Center in Sierra Leone: A high-yield method for diagnosing co-infection with TB and antiretroviral treatment failure among people living with HIV	2019	Int. J. Infect. Dis.	82	10.1016/j.ijid.2019.03.018	Irrelevant during title/abstract screening
Ohene 2019	Childhood tuberculosis and treatment outcomes in Accra: A retrospective analysis	2019	BMC Infect. Dis.	19	10.1186/s12879-019-4392-6	Irrelevant during title/abstract screening
Anyan 2019	Concurrent Schistosoma mansoni and Schistosoma haematobium infections in a peri-urban community along the Weija dam in Ghana: A wake up call for effective National Control Programme	2019	Acta Trop.	199	10.1016/j.actatropica.2019.105116	Irrelevant during title/abstract screening
Adeyemi 2019	Joint spatial mapping of childhood anemia and malnutrition in sub-Saharan Africa: A cross-sectional study of small-scale geographical disparities	2019	Afr. Health Sci.	19	10.4314/ahs.v19i3.45	Irrelevant during title/abstract screening
Harunani 2020	Non-traumatic abdominal surgical emergencies in children	2020	Ann. Afr. Surg.	17	10.4314/aas.v17i1.2	Irrelevant during title/abstract screening
Haacker 2019	HIV and the growing health burden from noncommunicable diseases in Botswana: Modelling study	2019	J. Glob. Health	9	10.7189/jogh.09.010428	Irrelevant during title/abstract screening
Hürlimann 2019	Antagonistic effects of Plasmodium-helminth co-infections on malaria pathology in different population groups in Côte d'Ivoire	2019	PLoS. Negl. Trop. Dis.	13	10.1371/journal.pntd.0007086	Irrelevant during title/abstract screening
Mohale 2019	Genomic differences among carriage and invasive nontypeablpneumococci circulating in South Africa	2019	Microb. Genomics	5	10.1099/mgen.0.000299	Irrelevant during title/abstract screening
Obiebi 2019	A cross-sectional analysis of respiratory ill-health among charcoal workers and its implications for strengthening occupational health services in southern Nigeria	2019	BMJ Open	9	10.1136/bmjopen-2018-022361	Irrelevant during title/abstract screening
Gómez 2018	Improved Neurodevelopment After Initiation of Antiretroviral Therapy in Human Immunodeficiency Virus–infected Children	2018	Pediatr. Infect. Dis. J.	37	10.1097/INF.0000000000001942	Irrelevant during title/abstract screening
Chaka 2019	Option B+ prevention of mother-to-child transmission of HIV/AIDS service intervention outcomes in selected health facilities, Adama town, Ethiopia	2019	HIV/AIDS - Res. Palliative Care	11	10.2147/HIV.S192556	Irrelevant during title/abstract screening
Mogoung-Wafo 2019	Prevalence and intensity of Loa loa infection over twenty-three years in three communities of the Mbalmayo health district (Central Cameroon)	2019	BMC Infect. Dis.	19	10.1186/s12879-019-3776-y	Irrelevant during title/abstract screening
Doričić 2018	Mortality characteristics of two populations in the northern mediterranean (Croatia) in the period 1960–2012: An ecological study	2018	Int. J. Environ. Res. Public Health	15	10.3390/ijerph15112591	Irrelevant during title/abstract screening
Parry 2019	Looking back, moving forward: 50 years of South African Medical Research Council alcohol-related publications	2019	S. Afr. Med. J.	109	10.7196/SAMJ.2019.v109i11b.14277	Irrelevant during title/abstract screening
Emgård 2019	Carriage of penicillin-non-susceptible pneumococci among children in northern Tanzania in the 13-valent pneumococcal vaccine era	2019	Int. J. Infect. Dis.	81	10.1016/j.ijid.2019.01.035	Irrelevant during title/abstract screening
Opoka 2019	Adherence to clinical guidelines is associated with reduced inpatient mortality among children with severe anemia in Ugandan hospitals	2019	PLoS ONE	14	10.1371/journal.pone.0210982	Irrelevant during title/abstract screening
Technau 2018	12-month outcomes of HIV-infected infants identified at birth at one maternity site in Johannesburg, South Africa: an observational cohort study	2018	Lancet HIV	5	10.1016/S2352-3018(18)30251-0	Irrelevant during title/abstract screening
Misra 2018	Household fuel use and biomarkers of inflammation and respiratory illness among rural South African Women	2018	Environ. Res.	166	10.1016/j.envres.2018.05.016	Irrelevant during title/abstract screening
Otu 2019	A cross-sectional survey on the seroprevalence of dengue fever in febrile patients attending health facilities in Cross River State, Nigeria	2019	PLoS ONE	14	10.1371/journal.pone.0215143	Irrelevant during title/abstract screening
Buthelezi 2019	Household fuel use for heating and cooking and respiratory health in a low-income, South African coastal community	2019	Int. J. Environ. Res. Public Health	16	10.3390/ijerph16040550	Irrelevant during title/abstract screening
Dejon-Agobé 2018	Schistosoma haematobium effects on Plasmodium falciparum infection modified by soil-transmitted helminths in school-age children living in rural areas of Gabon	2018	PLoS. Negl. Trop. Dis.	12	10.1371/journal.pntd.0006663	Irrelevant during title/abstract screening
Kinyoki 2018	Co-morbidity of malnutrition with falciparum malaria parasitaemia among children under the aged 6-59 months in Somalia: A geostatistical analysis	2018	Infect. Dis. Pover.	7	10.1186/s40249-018-0449-9	Irrelevant during title/abstract screening
Patel 2019	Efficacy and safety of ivermectin and albendazole co-administration in school-aged children and adults infected with Trichuris trichiura: Study protocol for a multi-country randomized controlled double-blind trial	2019	BMC Infect. Dis.	19	10.1186/s12879-019-3882-x	Irrelevant during title/abstract screening
Diro 2019	A randomized trial of AmBisome monotherapy and AmBisome and miltefosine combination to treat visceral leishmaniasis in HIV co-infected patients in Ethiopia	2019	PLoS. Negl. Trop. Dis.	13	10.1371/journal.pntd.0006988	Irrelevant during title/abstract screening
Kiemde 2018	Treatable causes of fever among children under five years in a seasonal malaria transmission area in Burkina Faso	2018	Infect. Dis. Pover.	7	10.1186/s40249-018-0442-3	Irrelevant during title/abstract screening
Mulongeni 2019	HIV prevalence and determinants of loss-to-follow-up in adolescents and young adults with tuberculosis in Cape Town	2019	PLoS ONE	14	10.1371/journal.pone.0210937	Irrelevant during title/abstract screening
McAllister 2019	Global, regional, and national estimates of pneumonia morbidity and mortality in children younger than 5 years between 2000 and 2015: a systematic analysis	2019	Lancet Global Health	7	10.1016/S2214-109X(18)30408-X	Irrelevant during title/abstract screening
Jofiro 2018	Prevalence and associated factors of pediatric emergency mortality at Tikur Anbessa specialized tertiary hospital: A 5 year retrospective case review study	2018	BMC Pediatr.	18	10.1186/s12887-018-1287-4	Irrelevant during title/abstract screening
Adoga 2018	The predictive factors of primary head and neck cancer stage at presentation and survival in a developing nation’s tertiary hospital	2018	SAGE Open Med.	6	10.1177/2050312118792416	Irrelevant during title/abstract screening
Owusu 2018	Aetiology of viral hepatitis among jaundiced patients presenting to a tertiary hospital in Ghana	2018	PLoS ONE	13	10.1371/journal.pone.0203699	Irrelevant during title/abstract screening
Schlagenhauf 2018	Area of exposure and treatment challenges of malaria in Eritrean migrants: A GeoSentinel analysis	2018	Malar. J.	17	10.1186/s12936-018-2586-9	Irrelevant during title/abstract screening
Valéa 2018	Immune response to the hepatitis B antigen in the RTS,S/AS01 malaria vaccine, and co-administration with pneumococcal conjugate and rotavirus vaccines in African children: A randomized controlled trial	2018	Hum. Vaccines Immunother.	14	10.1080/21645515.2018.1442996	Irrelevant during title/abstract screening
Asgedom 2018	Time to death and risk factors among tuberculosis patients in Northern Ethiopia	2018	BMC Res. Notes	11	10.1186/s13104-018-3806-7	Irrelevant during title/abstract screening
Teshome 2019	Time-to-recovery from severe acute malnutrition in children 6-59 months of age enrolled in the outpatient treatment program in Shebedino, Southern Ethiopia: A prospective cohort study	2019	BMC Pediatr.	19	10.1186/s12887-019-1407-9	Irrelevant during title/abstract screening
Edelu 2018	Severe falciparum malaria in children in Enugu, South East Nigeria	2018	Niger. J. Clin. Pract.	21	10.4103/njcp.njcp_140_18	Irrelevant during title/abstract screening
Westwood 2019	Tobacco, nicotine and e-cigarettes: Protecting children in south africa	2019	SAJCH S. Afr. J. Child health	13	10.7196/SAJCH.2019.v13i1.1639	Irrelevant during title/abstract screening
Assefa 2018	Group B streptococci vaginal colonization and drug susceptibility pattern among pregnant women attending in selected public antenatal care centers in Addis Ababa, Ethiopia	2018	BMC Pregnancy Childbirth	18	10.1186/s12884-018-1791-4	Irrelevant during title/abstract screening
Olaniyan 2019	Asthma-related outcomes associated with indoor air pollutants among schoolchildren from four informal settlements in two municipalities in the Western Cape Province of South Africa	2019	Indoor Air	29	10.1111/ina.12511	Irrelevant during title/abstract screening
Onyango 2018	Epidemiology of Pediatric Tuberculosis in Kenya and Risk Factors for Mortality during Treatment: A National Retrospective Cohort Study	2018	J. Pediatr.	201	10.1016/j.jpeds.2018.05.017	Irrelevant during title/abstract screening
Rylance 2019	Effect of antiretroviral therapy on longitudinal lung function trends in older children and adolescents with HIV-infection	2019	PLoS ONE	14	10.1371/journal.pone.0213556	Irrelevant during title/abstract screening
Morrison 2018	Are infant wheezing and childhood asthma risk factors for the development of COPD?	2018	Curr. Allergy Clin. Immunol.	31		Irrelevant during title/abstract screening
Mulenga 2018	Home deliveries in the capital: A qualitative exploration of barriers to institutional deliveries in peri-urban areas of Lusaka, Zambia	2018	BMC Pregnancy Childbirth	18	10.1186/s12884-018-1837-7	Irrelevant during title/abstract screening
Geus 2019	Co-infections with Plasmodium, Ascaris and Giardia among Rwandan schoolchildren	2019	Trop. Med. Int. Health	24	10.1111/tmi.13206	Irrelevant during title/abstract screening
Nadimpalli 2019	Feasibility of training clinical officers in point-of-care ultrasound for pediatric respiratory diseases in Aweil, South Sudan	2019	Am. J. Trop. Med. Hyg.	101	10.4269/ajtmh.18-0745	Irrelevant during title/abstract screening
Bollaerts 2019	Observational studies of non-specific effects of Diphtheria-Tetanus-Pertussis vaccines in low-income countries: Assessing the potential impact of study characteristics, bias and confounding through meta-regression	2019	Vaccine	37	10.1016/j.vaccine.2018.11.049	Irrelevant during title/abstract screening
Mukuku 2019	Tuberculosis and hiv co-infection in congolese children: Risk factors of death	2019	Pan Afr. Med. J.	33	10.11604/pamj.2019.33.326.18911	Irrelevant during title/abstract screening
Obonyo 2018	Investigation of laboratory confirmed dengue outbreak in north-eastern Kenya, 2011	2018	PLoS ONE	13	10.1371/journal.pone.0198556	Irrelevant during title/abstract screening
Babatola 2019	Profile of children admitted for severe acute malnutrition in a tertiary hospital in southwestern nigeria	2019	J. Nepal Paediatr. Soc.	39	10.3126/jnps.v39i1.21604	Irrelevant during title/abstract screening
Hutton 2019	Clinical Features and Outcome of Children with Severe Lower Respiratory Tract Infection Admitted to a Pediatric Intensive Care Unit in South Africa	2019	J. Trop. Pediatr.	65	10.1093/tropej/fmy010	Irrelevant during title/abstract screening
Nanzaluka 2019	Factors associated with unfavourable tuberculosis treatment outcomes in Lusaka, Zambia, 2015: a secondary analysis of routine surveillance data	2019	Pan Afr. Med. J.	32	10.11604/pamj.2019.32.159.18472	Irrelevant during title/abstract screening
Akanbi 2019	Predictors of tuberculosis treatment success among HIV-TB co-infected patients attending major tuberculosis treatment sites in Abeokuta, Ogun State, Nigeria	2019	Pan Afr Med J	32	10.11604/pamj.supp.2019.32.1.13272	Irrelevant during title/abstract screening
Kalu 2018	Fish smoking in Lagos	2018	Lancet Respir. Med.	6	10.1016/S2213-2600(18)30424-7	Irrelevant during title/abstract screening
	Air pollution and health – A science-policy initiative	2019	Ann. of Global Health	85	10.5334/aogh.2656	Irrelevant during title/abstract screening
João 2018	Pregnant women co-infected with HIV and zika: Outcomes and birth defects in infants according to maternal symptomatology	2018	PLoS ONE	13	10.1371/journal.pone.0200168	Irrelevant during title/abstract screening
Paganini 2019	Maternal human milk oligosaccharide profile modulates the impact of an intervention with iron and galacto-oligosaccharides in Kenyan infants	2019	Nutrients	11	10.3390/nu11112596	Irrelevant during title/abstract screening
Belachew 2018	Sick building syndrome and associated risk factors among the population of Gondar town, northwest Ethiopia	2018	Environ. Health Prev. Med.	23	10.1186/s12199-018-0745-9	Irrelevant during title/abstract screening
Ghoor 2018	Empyema in children hospitalised at chris hani baragwanath academic hospital, Johannesburg, South Africa: A retrospective study	2018	S. Afr. Med. J.	108	10.7196/SAMJ.2018.v108i12.13099	Irrelevant during title/abstract screening
Opoku 2018	Single dose moxidectin versus ivermectin for Onchocerca volvulus infection in Ghana, Liberia, and the Democratic Republic of the Congo: a randomised, controlled, double-blind phase 3 trial	2018	Lancet	392	10.1016/S0140-6736(17)32844-1	Irrelevant during title/abstract screening
Kinimi 2018	Serological evidence of chikungunya and malaria co-infection among febrile patients seeking health care in Karagwe district, Tanzania	2018	Tanzan. J. Health Res.	20	10.4314/thrb.v20i4.1	Irrelevant during title/abstract screening
Ashorn 2018	Co-causation of reduced newborn size by maternal undernutrition, infections, and inflammation	2018	Matern. Child Nutr.	14	10.1111/mcn.12585	Irrelevant during title/abstract screening
Tsai 2019	Enteric pathogen diversity in infant foods in low-income neighborhoods of kisumu, kenya	2019	Int. J. Environ. Res. Public Health	16	10.3390/ijerph16030506	Irrelevant during title/abstract screening
Ikhile 2019	Childhood drug and non-drug poisoning in nigeria: An economic appraisal	2019	Ann. of Global Health	85	10.5334/aogh.2554	Irrelevant during title/abstract screening
Guillebaud 2018	Study on causes of fever in primary healthcare center uncovers pathogens of public health concern in Madagascar	2018	PLoS. Negl. Trop. Dis.	12	10.1371/journal.pntd.0006642	Irrelevant during title/abstract screening
Steele 2019	Removal of user fees and system strengthening improves access to maternity care, reducing neonatal mortality in a district hospital in Lesotho	2019	Trop. Med. Int. Health	24	10.1111/tmi.13175	Irrelevant during title/abstract screening
Wang 2018	Protein S-Nitrosylation Controls Glycogen Synthase Kinase 3β Function Independent of Its Phosphorylation State	2018	Circ. Res.	122	10.1161/CIRCRESAHA.118.312789	Irrelevant during title/abstract screening
Plants-Paris 2019	Prevalence of Clostridium difficile infections among Kenyan children with diarrhea	2019	Int. J. Infect. Dis.	81	10.1016/j.ijid.2019.01.024	Irrelevant during title/abstract screening
Acheampong 2019	Knowledge of basic school teachers on identification and support services for children with dyslexia	2019	J. Indian Assoc. Child Adolesc. Ment. Health	15		Irrelevant during title/abstract screening
Omatola 2019	Seroprevalence of HBV among people living with HIV in Anyigba, Kogi State, Nigeria	2019	Afr. Health Sci.	19	10.4314/ahs.v19i2.17	Irrelevant during title/abstract screening
Dawa 2019	Developing a seasonal influenza vaccine recommendation in Kenya: Process and challenges faced by the National Immunization Technical Advisory Group (NITAG)	2019	Vaccine	37	10.1016/j.vaccine.2018.11.062	Irrelevant during title/abstract screening
Baliban 2018	Immunogenicity and efficacy following sequential parenterally-administered doses of Salmonella Enteritidis COPS:FliC glycoconjugates in infant and adult mice	2018	PLoS. Negl. Trop. Dis.	12	10.1371/journal.pntd.0006522	Irrelevant during title/abstract screening
Duncan 2019	A cost comparison analysis of paediatric intermediate care in a tertiary hospital and an intermediate care facility in Cape Town, South Africa	2019	PLoS ONE	14	10.1371/journal.pone.0214492	Irrelevant during title/abstract screening
Sininger 2018	Transient otoacoustic emissions and auditory brainstem responses in low-risk cohort of newborn and one-month-old infants: Assessment of infant auditory system physiology in the prenatal alcohol in sids and stillbirth network safe passage study	2018	J. Am. Acad. Audiol.	29	10.3766/jaaa.17043	Irrelevant during title/abstract screening
Lekana-Douki 2018	Detection of human bocavirus-1 in both nasal and stool specimens from children under 5 years old with influenza-like illnesses or diarrhea in Gabon	2018	BMC Res. Notes	11	10.1186/s13104-018-3605-1	Irrelevant during title/abstract screening
Petersen 2018	An exploratory study of knowledge, attitudes, and beliefs related to tobacco use and secondhand smoke among women in Aleta Wondo, Ethiopia	2018	BMC Women's Health	18	10.1186/s12905-018-0640-y	Irrelevant during title/abstract screening
Holmberg 2019	Epidemiology and outcome of HIV patients in Finland co-infected with tuberculosis 1998-2015	2019	BMC Infect. Dis.	19	10.1186/s12879-019-3890-x	Irrelevant during title/abstract screening
Desalu 2018	Impact of Operational Definitions on the Predictors and Prevalence of Asthma Estimates: Experience from a University Students' Survey and Implications for Interpretation of Disease Burden	2018	Ethiop J Health Sci	28	10.4314/ejhs.v28i6.7	Irrelevant during title/abstract screening
Maze 2018	The epidemiology of febrile illness in sub-Saharan Africa: implications for diagnosis and management	2018	Clin. Microbiol. Infect.	24	10.1016/j.cmi.2018.02.011	Irrelevant during title/abstract screening
Boettiger 2019	Temporal trends in co-trimoxazole use among children on antiretroviral therapy and the impact of co-trimoxazole on mortality rates in children without severe immunodeficiency	2019	J. Pediatric Infect. Dis. Soc.	8	10.1093/jpids/piy087	Irrelevant during title/abstract screening
Olutola 2018	Factors associated with parent-reported wheeze and cough in children living in an industrial area of Gauteng, South Africa	2018	Environ. Sci. Pollut. Res.	25	10.1007/s11356-018-3304-4	Irrelevant during title/abstract screening
Zilla 2018	The Cape Town declaration on access to cardiac surgery in the developing world	2018	S. Afr. Med. J.	108	10.7196/SAMJ.2018.v108i9.13102	Irrelevant during title/abstract screening
Frigati 2019	Prevalence of risk factors for chronic kidney disease in South African youth with perinatally acquired HIV	2019	Pediatr. Nephrol.	34	10.1007/s00467-018-4080-6	Irrelevant during title/abstract screening
Kebede 2018	Integrated morbidity mapping of lymphatic filariasis and podoconiosis cases in 20 co-endemic districts of Ethiopia	2018	PLoS. Negl. Trop. Dis.	12	10.1371/journal.pntd.0006491	Irrelevant during title/abstract screening
Liu 2018	Delamanid: From discovery to its use for pulmonary multidrug-resistant tuberculosis (MDR-TB)	2018	Tuberculosis	111	10.1016/j.tube.2018.04.008	Irrelevant during title/abstract screening
Hailu 2018	Multivariate analysis of factors associated with Schistosoma mansoni and hookworm infection among primary school children in rural Bahir Dar, Northwest Ethiopia	2018	Trop. Dis. Travel Med. Vaccines	4	10.1186/s40794-018-0064-6	Irrelevant during title/abstract screening
Ntamabyaliro 2018	Drug use in the management of uncomplicated malaria in public health facilities in the Democratic Republic of the Congo	2018	Malar. J.	17	10.1186/s12936-018-2332-3	Irrelevant during title/abstract screening
Sisay 2018	An evaluation of collaboration in the TB and HIV control programme in Oromia Region, Ethiopia: Seven years of retrospective data	2018	Int. J. Infect. Dis.	77	10.1016/j.ijid.2018.10.001	Irrelevant during title/abstract screening
Asante-Poku 2019	TB-diabetes co-morbidity in Ghana: The importance of Mycobacterium africanum infection	2019	PLoS ONE	14	10.1371/journal.pone.0211822	Irrelevant during title/abstract screening
Masekela 2018	The increasing burden of asthma in South African children: A call to action	2018	S. Afr. Med. J.	108	10.7196/SAMJ.2018.v108i7.13162	Irrelevant during title/abstract screening
Derseh 2018	Co-morbidity, treatment outcomes and factors affecting the recovery rate of under -five children with severe acute malnutrition admitted in selected hospitals from Ethiopia: Retrospective follow up study	2018	Nutr. J.	17	10.1186/s12937-018-0423-1	Irrelevant during title/abstract screening
Foreman 2018	Forecasting life expectancy, years of life lost, and all-cause and cause-specific mortality for 250 causes of death: reference and alternative scenarios for 2016–40 for 195 countries and territories	2018	Lancet	392	10.1016/S0140-6736(18)31694-5	Irrelevant during title/abstract screening
Teh 2018	Malaria parasitaemia, anaemia and malnutrition in children less than 15 years residing in different altitudes along the slope of Mount Cameroon: Prevalence, intensity and risk factors	2018	Malar. J.	17	10.1186/s12936-018-2492-1	Irrelevant during title/abstract screening
Ndiaye 2018	High-risk advanced maternal age and high parity pregnancy: Tackling a neglected need through formative research and action	2018	Glob. Health Sci. Pract.	6	10.9745/GHSP-D-17-00417	Irrelevant during title/abstract screening
Admasie 2018	Association of household fuel type, kitchen characteristics and house structure with child size at birth in Wolaita Sodo, Southern Ethiopia	2018	Open Public Health J.	11	10.2174/1874944501811010298	Irrelevant during title/abstract screening
Hessler 2017	Detection of duo-schistosome infection from filtered urine samples from school children in Zambia after MDA	2017	PLoS ONE	12	10.1371/journal.pone.0189400	Irrelevant during title/abstract screening
Kariuki 2018	Prevalence, risk factors and behavioural and emotional comorbidity of acute seizures in young Kenyan children: A population-based study	2018	BMC Med.	16	10.1186/s12916-018-1021-y	Irrelevant during title/abstract screening
Cundale 2017	A health intervention or a kitchen appliance? Household costs and benefits of a cleaner burning biomass-fuelled cookstove in Malawi	2017	Soc. Sci. Med.	183	10.1016/j.socscimed.2017.04.017	Irrelevant during title/abstract screening
Oguonu 2018	Prevalence and determinants of airflow limitation in urban and rural children exposed to cooking fuels in South-East Nigeria	2018	Paedia.	38	10.1080/20469047.2018.1445506	Irrelevant during title/abstract screening
Dudley 2018	Mind the gap! Risk factors for poor continuity of care of TB patients discharged from a hospital in the Western Cape, South Africa	2018	PLoS ONE	13	10.1371/journal.pone.0190258	Irrelevant during title/abstract screening
Niang 2017	Temporal analysis of IgG antibody responses to Plasmodium falciparum antigens in relation to changing malaria epidemiology in a West African setting	2017	Malar. J.	16	10.1186/s12936-017-1928-3	Irrelevant during title/abstract screening
El-Gamal 2017	Allergy and immunology in Africa: Challenges and unmet needs	2017	J. Allergy Clin. Immunol.	140	10.1016/j.jaci.2017.09.004	Irrelevant during title/abstract screening
Sridharan 2017	High viremia and wasting before antiretroviral therapy are associated with pneumonia in early-treated HIV-infected Kenyan infants	2017	J. Pediatric Infect. Dis. Soc.	6	10.1093/jpids/piw038	Irrelevant during title/abstract screening
Vanker 2018	Early-life exposures to environmental tobacco smoke and indoor air pollution in the drakenstein child health study: Impact on child health	2018	S. Afr. Med. J.	108	10.7196/SAMJ.2018.v108i2.13088	Irrelevant during title/abstract screening
Loveday 2018	Household context and psychosocial impact of childhood multidrug-resistant tuberculosis in KwaZulu-Natal, South Africa	2018	Int. J. Tuberc. Lung Dis.	22	10.5588/ijtld.17.0371	Irrelevant during title/abstract screening
Alemu 2018	Prevalence of Opportunistic Intestinal Parasites and Associated Factors among HIV Patients while Receiving ART at Arba Minch Hospital in Southern Ethiopia: A Cross-sectional Study	2018	Ethiop J Health Sci	28	10.4314/ejhs.v28i2.6	Irrelevant during title/abstract screening
Mwangwa 2017	Gaps in the child tuberculosis care cascade in 32 rural communities in Uganda and Kenya	2017	J. Clin. Tuberc. Other Microbact. Dis.	9	10.1016/j.jctube.2017.10.003	Irrelevant during title/abstract screening
Kenmoe 2018	Genetic diversity of human respiratory syncytial virus isolated among children with acute respiratory infections in Southern Cameroon during three consecutive epidemic seasons, 2011-2013	2018	Trop. Med. Health	46	10.1186/s41182-018-0088-7	Irrelevant during title/abstract screening
Abongomera 2017	Development and external validation of a clinical prognostic score for death in visceral leishmaniasis patients in a high HIV co-infection burden area in Ethiopia	2017	PLoS ONE	12	10.1371/journal.pone.0178996	Irrelevant during title/abstract screening
Carvajal-Aguirre 2017	Gap between contact and content in maternal and newborn care: An analysis of data from 20 countries in sub-Saharan Africa	2017	J. Glob. Health	7	10.7189/jogh.07.020501	Irrelevant during title/abstract screening
Adegbiji 2018	Pattern of allergic rhinitis among children in Ekiti, Nigeria	2018	Int. J. Pediatr. Otorhinolaryngol.	106	10.1016/j.ijporl.2018.01.014	Irrelevant during title/abstract screening
MacLennan 2017	Presentation of life-threatening invasive nontyphoidal Salmonella disease in Malawian children: A prospective observational study	2017	PLoS. Negl. Trop. Dis.	11	10.1371/journal.pntd.0006027	Irrelevant during title/abstract screening
Davis 2017	Co-trimoxazole Prophylaxis, Asymptomatic Malaria Parasitemia, and Infectious Morbidity in Human Immunodeficiency Virus-Exposed, Uninfected Infants in Malawi: The BAN Study	2017	Clin. Infect. Dis.	65	10.1093/cid/cix367	Irrelevant during title/abstract screening
Simieneh 2017	HIV screening among tb patients and level of antiretroviral therapy and co-trimoxazole preventive therapy for TB/HIV patients in hawassa university referral hospital: A five year retrospective study	2017	Pan Afr. Med. J.	28	10.11604/pamj.2017.28.75.11977	Irrelevant during title/abstract screening
Tubman 2017	Turf wars: exploring splenomegaly in sickle cell disease in malaria-endemic regions	2017	Br. J. Haematol.	177	10.1111/bjh.14592	Irrelevant during title/abstract screening
Oladeji 2018	Depression among infertile women in Ogbomosoland	2018	S. Afr. Fam. Pract.	60	10.1080/20786190.2017.1370840	Irrelevant during title/abstract screening
Ahmed 2017	The epidemiology of noncommunicable respiratory disease in sub-Saharan Africa, the Middle East, and North Africa	2017	Malawi Med. J.	29	10.4314/mmj.v29i2.24	Irrelevant during title/abstract screening
Klug 2018	South African dyslipidaemia guideline consensus statement: 2018 update A joint statement from the South African Heart Association (SA Heart) and the Lipid and Atherosclerosis Society of Southern Africa (LASSA)	2018	S. Afr. Med. J.	108	10.7196/SAMJ.2018.v108i11.13383	Irrelevant during title/abstract screening
Gakidou 2017	Global, regional, and national comparative risk assessment of 84 behavioural, environmental and occupational, and metabolic risks or clusters of risks, 1990-2016: A systematic analysis for the Global Burden of Disease Study 2016	2017	Lancet	390	10.1016/S0140-6736(17)32366-8	Irrelevant during title/abstract screening
Shabankarehfard 2017	Air- and Dust-Borne Fungi in Indoor and Outdoor Home of Allergic Patients in a Dust-Storm-Affected Area	2017	Immunol. Invest.	46	10.1080/08820139.2017.1322102	Irrelevant during title/abstract screening
Yalew 2017	Current and cumulative malaria infections in a setting embarking on elimination: Amhara, Ethiopia	2017	Malar. J.	16	10.1186/s12936-017-1884-y	Irrelevant during title/abstract screening
WaIlunga 2018	Prevalence of HIV-Tuberculosis co-infection and HIV impact on patients with tuberculosis in the Lubumbashi Health Zone from 2014 to 2015	2018	Rev. Pneumol. Clin.	74	10.1016/j.pneumo.2017.12.002	Irrelevant during title/abstract screening
Flatin 2018	Symptoms of allergic rhinitis in Parakou, Benin: Prevalence, severity and associated factors	2018	Eur. Ann. Otorhinolaryngol. Head Neck Dis.	135	10.1016/j.anorl.2017.07.003	Irrelevant during title/abstract screening
Atalell 2018	Survival and predictors of mortality among children co-infected with tuberculosis and human immunodeficiency virus at University of Gondar Comprehensive Specialized Hospital, Northwest Ethiopia. A retrospective follow-up study	2018	PLoS ONE	13	10.1371/journal.pone.0197145	Irrelevant during title/abstract screening
Mebrat 2017	Lipid peroxidation and altered antioxidant profiles with pediatric HIV infection and antiretroviral therapy in Addis Ababa, Ethiopia	2017	J. Trop. Pediatr.	63	10.1093/tropej/fmw076	Irrelevant during title/abstract screening
Moradi-Lakeh 2018	Burden of lower respiratory infections in the Eastern Mediterranean Region between 1990 and 2015: findings from the Global Burden of Disease 2015 study	2018	Int. J. Public Health	63	10.1007/s00038-017-1007-0	Irrelevant during title/abstract screening
Semba 2017	Low serum v-3 and v-6 polyunsaturated fatty acids and other metabolites are associated with poor linear growth in young children from rural Malawi	2017	Am. J. Clin. Nutr.	106	10.3945/ajcn.117.164384	Irrelevant during title/abstract screening
Rajaram 2018	Prevalence and impact of abnormal routine pre-operative test results among elective surgical patients with or without co-morbidity: An observational comparative study	2018	Niger Postgrad Med J	25	10.4103/npmj.npmj_34_18	Irrelevant during title/abstract screening
Cox 2018	Ready-to-use food supplement, with or without arginine and citrulline, with daily chloroquine in Tanzanian children with sickle-cell disease: a double-blind, random order crossover trial	2018	Lancet Haematol.	5	10.1016/S2352-3026(18)30020-6	Irrelevant during title/abstract screening
Sanyang 2017	Child supervision and burn outcome among admitted patients at major trauma hospitals in the Gambia	2017	Int. J. Environ. Res. Public Health	14	10.3390/ijerph14080856	Irrelevant during title/abstract screening
Wichmann 2017	Heat effects of ambient apparent temperature on all-cause mortality in Cape Town, Durban and Johannesburg, South Africa: 2006–2010	2017	Sci. Total Environ.	587-588	10.1016/j.scitotenv.2017.02.135	Irrelevant during title/abstract screening
Bello 2018	Characterization and antimicrobial susceptibility profile of bacteraemia causing pathogens isolated from febrile children with and without sickle cell disease in Kano, Nigeria	2018	Mediterr. J. Hematol. Infect. Dis.	10	10.4084/mjhid.2018.016	Irrelevant during title/abstract screening
Ocan 2017	Medicine use practices in management of symptoms of acute upper respiratory tract infections in children (≤12 years) in Kampala city, Uganda	2017	BMC Public Health	17	10.1186/s12889-017-4770-1	Irrelevant during title/abstract screening
Choi 2017	Cost-effectiveness of malaria preventive treatment for HIV-infected pregnant women in sub-Saharan Africa	2017	Malar. J.	16	10.1186/s12936-017-2047-x	Irrelevant during title/abstract screening
Coller 2017	Clinical development of a recombinant Ebola vaccine in the midst of an unprecedented epidemic	2017	Vaccine	35	10.1016/j.vaccine.2017.05.097	Irrelevant during title/abstract screening
Valice 2018	Relative contribution of schistosomiasis and malaria to anemia in Western Kenya	2018	Am. J. Trop. Med. Hyg.	99	10.4269/ajtmh.18-0069	Irrelevant during title/abstract screening
Troeger 2017	Estimates of the global, regional, and national morbidity, mortality, and aetiologies of lower respiratory tract infections in 195 countries: a systematic analysis for the Global Burden of Disease Study 2015	2017	Lancet Infect. Dis.	17	10.1016/S1473-3099(17)30396-1	Irrelevant during title/abstract screening
Ma 2017	Quantitative detection of human Malawi polyomavirus in nasopharyngeal aspirates, sera, and feces in Beijing, China, using real-time TaqMan-based PCR	2017	Virol. J.	14	10.1186/s12985-017-0817-2	Irrelevant during title/abstract screening
Githinji 2018	Prevalence of diabetes and co-morbidities in five rural and semi-urban Kenyan counties, 2010–2015	2018	Int. J. Diabetes Dev. Countries	38	10.1007/s13410-017-0566-1	Irrelevant during title/abstract screening
Conroy 2018	Chitinase-3-like 1 is a biomarker of acute kidney injury and mortality in paediatric severe malaria NCT01255215 NCT	2018	Malar. J.	17	10.1186/s12936-018-2225-5	Irrelevant during title/abstract screening
Shabani 2017	Elevated cerebrospinal fluid tumour necrosis factor is associated with acute and long-term neurocognitive impairment in cerebral malaria	2017	Parasite Immunol.	39	10.1111/pim.12438	Irrelevant during title/abstract screening
MacVicar 2017	Whether weather matters: Evidence of association between in utero meteorological exposures and foetal growth among Indigenous and non-Indigenous mothers in rural Uganda	2017	PLoS ONE	12	10.1371/journal.pone.0179010	Irrelevant during title/abstract screening
Hailu 2018	Virological and immunological failure of HAART and associated risk factors among adults and adolescents in the Tigray region of Northern Ethiopia	2018	PLoS ONE	13	10.1371/journal.pone.0196259	Irrelevant during title/abstract screening
Shellvarajah 2017	Malaria prevention recommendations for risk groups visiting sub-Saharan Africa: A survey of European expert opinion and international recommendations	2017	Travel Med. Infect. Dis.	19	10.1016/j.tmaid.2017.09.002	Irrelevant during title/abstract screening
Vanobberghen 2017	A decade of HIV care in rural Tanzania: Trends in clinical outcomes and impact of clinic optimisation in an open, prospective cohort	2017	PLoS ONE	12	10.1371/journal.pone.0180983	Irrelevant during title/abstract screening
Nonyane 2018	Efforts to alter the trajectory of neonatal mortality in Malawi: Evaluating relative effects of access to maternal care services and birth history risk factors	2018	J. Glob. Health	8	10.7189/jogh.08.020419	Irrelevant during title/abstract screening
Wright 2017	Strain level streptococcus colonization patterns during the first year of life	2017	Front. Microbiol.	8	10.3389/fmicb.2017.01661	Irrelevant during title/abstract screening
Hesseling 2017	Kaposi’s sarcoma: Good outcome with doxorubicin, bleomycin and vincristine sulphate (ABV) chemotherapy and highly active antiretroviral therapy	2017	S. Afr. Med. J.	107	10.7196/SAMJ.2017.v107i11.12559	Irrelevant during title/abstract screening
Omoni 2017	Child Growth According to Maternal and Child HIV Status in Zimbabwe	2017	Pediatr. Infect. Dis. J.	36	10.1097/INF.0000000000001574	Irrelevant during title/abstract screening
Jouego 2018	Pediatric multi-drug resistant-tuberculosis and HIV co-infection in a resource - Limited setting: A case report	2018	BMC Res. Notes	11	10.1186/s13104-018-3148-5	Irrelevant during title/abstract screening
Mbethe 2017	Incidence of refeeding syndrome and its associated factors in South African children hospitalized with severe acute malnutrition	2017	Iran. J. Pediatr.	27	10.5812/ijp.8297	Irrelevant during title/abstract screening
Wilmore 2017	Carriage of extended-spectrum beta-lactamase-producing enterobacteriaceae in HIV-infected children in Zimbabwe	2017	J. Med. Microbiol.	66	10.1099/jmm.0.000474	Irrelevant during title/abstract screening
Shoko 2018	Time-homogeneous Markov process for HIV/AIDS progression under a combination treatment therapy: Cohort study, South Africa	2018	Theor. Biol. Med. Model.	15	10.1186/s12976-017-0075-4	Irrelevant during title/abstract screening
CavaleiroRufo 2017	Indoor fungal diversity in primary schools may differently influence allergic sensitization and asthma in children	2017	Pediatr. Allergy Immunol.	28	10.1111/pai.12704	Irrelevant during title/abstract screening
Mentz 2018	Acute respiratory symptoms associated with short term fluctuations in ambient pollutants among schoolchildren in Durban, South Africa	2018	Environ. Pollut.	233	10.1016/j.envpol.2017.10.108	Irrelevant during title/abstract screening
Odun-Ayo 2018	Influenza virus A (H1 and H3) and B co-circulation among patient presentinwith acute respiratory tract infection in Ibadan, Nigeria	2018	Afr. Health Sci.	18	10.4314/ahs.v18i4.34	Irrelevant during title/abstract screening
Filipe 2017	Fluoroquinolone-resistant Alcaligenes faecalis related to chronic suppurative otitis media, Angola	2017	Emerg. Infect. Dis.	23	10.3201/eid2310.170268	Irrelevant during title/abstract screening
Musicha 2017	Trends in antimicrobial resistance in bloodstream infection isolates at a large urban hospital in Malawi (1998–2016): a surveillance study	2017	Lancet Infect. Dis.	17	10.1016/S1473-3099(17)30394-8	Irrelevant during title/abstract screening
Olaniyan 2017	A prospective cohort study on ambient air pollution and respiratory morbidities including childhood asthma in adolescents from the western Cape Province: Study protocol	2017	BMC Public Health	17	10.1186/s12889-017-4726-5	Irrelevant during title/abstract screening
Ekenze 2017	Neonatal surgery in a developing country: Outcome of co-ordinated interdisciplinary collaboration	2017	J. Paediatr. Child Health	53	10.1111/jpc.13610	Irrelevant during title/abstract screening
Wright 2018	Respiratory health symptoms among schoolchildren in relation to possible food-related risk and protective factors	2018	Int. J. Environ. Res. Public Health	15	10.3390/ijerph15030502	Irrelevant during title/abstract screening
Jallow 2018	Prevalence and factors associated with exposure to secondhand smoke (SHS) among young people: A cross-sectional study from the Gambia	2018	BMJ Open	8	10.1136/bmjopen-2017-019524	Irrelevant during title/abstract screening
Gesesew 2018	Late presentation for HIV care in Southwest Ethiopia in 2003-2015: Prevalence, trend, outcomes and risk factors	2018	BMC Infect. Dis.	18	10.1186/s12879-018-2971-6	Irrelevant during title/abstract screening
DeNeve 2018	Antiretroviral therapy coverage associated with increased co-residence between older and working-Age adults in Africa	2018	AIDS	32	10.1097/QAD.0000000000001917	Irrelevant during title/abstract screening
Milanzi 2017	Maternal biomass smoke exposure and birth weight in Malawi: Analysis of data from the 2010 Malawi demographic and health survey	2017	Malawi Med. J.	29	10.4314/mmj.v29i2.16	Irrelevant during title/abstract screening
DuPreez 2018	Complementary surveillance strategies are needed to better characterise the epidemiology, care pathways and treatment outcomes of tuberculosis in children	2018	BMC Public Health	18	10.1186/s12889-018-5252-9	Irrelevant during title/abstract screening
Kunz 2017	Foreign citizen mortality in Iceland January 2006 – December 2016	2017	Travel Med. Infect. Dis.	18	10.1016/j.tmaid.2017.03.011	Irrelevant during title/abstract screening
Espinosa-Viñals 2017	Influence of the Co-Administration of Heptavalent Conjugate Vaccine PCV7-TT on the Immunological Response Elicited by VA-MENGOC-BC® and Heberpenta®-L in Rabbits	2017	Immunol. Invest.	46	10.1080/08820139.2017.1288238	Irrelevant during title/abstract screening
Snow 2017	Tuberculosis in adolescents and young adults: Epidemiology and treatment outcomes in the Western Cape	2017	Int. J. Tuberc. Lung Dis.	21	10.5588/ijtld.16.0866	Irrelevant during title/abstract screening
Standley 2018	Decision support for evidence-based integration of disease control: A proof of concept for malaria and schistosomiasis	2018	PLoS. Negl. Trop. Dis.	12	10.1371/journal.pntd.0006328	Irrelevant during title/abstract screening
PeghaMoukandja 2017	Non-malarial infectious diseases of antenatal care in pregnant women in Franceville, Gabon	2017	BMC Pregnancy Childbirth	17	10.1186/s12884-017-1362-0	Irrelevant during title/abstract screening
Geel 2017	Treatment outcomes of children with Hodgkin lymphoma between 2000 and 2010: First report by the South African Children's Cancer Study Group	2017	Pediatr. Blood Cancer	64	10.1002/pbc.26536	Irrelevant during title/abstract screening
Stockdale 2018	Human cytomegalovirus epidemiology and relationship to tuberculosis and cardiovascular disease risk factors in a rural Ugandan cohort	2018	PLoS ONE	13	10.1371/journal.pone.0192086	Irrelevant during title/abstract screening
Monamele 2017	Associations between meteorological parameters and influenza activity in a subtropical country: Case of five sentinel sites in Yaoundé-Cameroon	2017	PLoS ONE	12	10.1371/journal.pone.0186914	Irrelevant during title/abstract screening
Gana 2018	Prevalence and perception of cigarette smoking among out of school adolescents in Birnin Kebbi, North-Western Nigeria	2018	Pan Afr. Med. J.	30	10.11604/pamj.2018.30.304.16641	Irrelevant during title/abstract screening
vanGemert 2018	The complications of treating chronic obstructive pulmonary disease in low income countries of sub-Saharan Africa	2018	Expert Rev. Respir. Med.	12	10.1080/17476348.2018.1423964	Irrelevant during title/abstract screening
Babamale 2018	High prevalence of Plasmodium falciparum and soil-transmitted helminth co-infections in a periurban community in Kwara State, Nigeria	2018	J. Infect. Public Health	11	10.1016/j.jiph.2017.03.002	Irrelevant during title/abstract screening
Ugah 2017	Evaluation of the utility value of three diagnostic methods in the detection of malaria parasites in endemic area	2017	Malar. J.	16	10.1186/s12936-017-1838-4	Irrelevant during title/abstract screening
Desselberger 2017	Differences of rotavirus vaccine effectiveness by country: Likely causes and contributing factors	2017	Pathogens	6	10.3390/pathogens6040065	Irrelevant during title/abstract screening
Kabego 2018	Human respiratory syncytial virus: Prevalence, viral co-infections and risk factors for lower respiratory tract infections in children under 5 years of age at a general hospital in the democratic republic of Congo	2018	J. Med. Microbiol.	67	10.1099/jmm.0.000713	Irrelevant during title/abstract screening
Olashore 2017	Polypharmacy among children and adolescents with psychiatric disorders in a mental referral hospital in Botswana	2017	BMC Psychiatry	17	10.1186/s12888-017-1347-6	Irrelevant during title/abstract screening
Alexander 2018	Pregnancy outcomes and ethanol cook stove intervention: A randomized-controlled trial in Ibadan, Nigeria	2018	Environ. Int.	111	10.1016/j.envint.2017.11.021	Irrelevant during title/abstract screening
Hogan 2017	Burden of influenza among hospitalized febrile children in Ghana	2017	Influ. Other Respir. Viruses	11	10.1111/irv.12507	Irrelevant during title/abstract screening
Kessler 2017	Linking EPCR-Binding PfEMP1 to Brain Swelling in Pediatric Cerebral Malaria	2017	Cell Host and Microbe	22	10.1016/j.chom.2017.09.009	Irrelevant during title/abstract screening
Umar 2017	Prevalence and molecular characterisation of Schistosoma haematobium among primary school children in Kebbi State, Nigeria	2017	Ann Parasitol	63	10.17420/ap6302.97	Irrelevant during title/abstract screening
Kfutwah 2017	Cytomegalovirus infection in HIV-infected versus non-infected infants and HIV disease progression in Cytomegalovirus infected versus non infected infants early treated with cART in the ANRS 12140-Pediacam study in Cameroon	2017	BMC Infect. Dis.	17	10.1186/s12879-017-2308-x	Irrelevant during title/abstract screening
Oyekale 2017	Access to safe drinking water, sanitation, and under 5 diarrhea morbidity in South Africa	2017	Ann. Trop. Med. Public Health	10	10.4103/1755-6783.205585	Irrelevant during title/abstract screening
Dedefo 2016	Incidence and determinants of medication errors and adverse drug events among hospitalized children in West Ethiopia	2016	BMC Pediatr.	16	10.1186/s12887-016-0619-5	Irrelevant during title/abstract screening
Brand 2016	Differing causes of lactic acidosis and deep breathing in cerebral malaria and severe malarial anemia may explain differences in acidosis-related mortality	2016	PLoS ONE	11	10.1371/journal.pone.0163728	Irrelevant during title/abstract screening
Makamure 2016	Tumour necrosis factor α polymorphism (TNF-308α G/A) in association with asthma related phenotypes and air pollutants among children in KwaZulu-Natal	2016	Asian Pac. J. Allergy Immunol.	34	10.12932/AP0677	Irrelevant during title/abstract screening
Forouzanfar 2016	Global, regional, and national comparative risk assessment of 79 behavioural, environmental and occupational, and metabolic risks or clusters of risks, 1990–2015: a systematic analysis for the Global Burden of Disease Study 2015	2016	Lancet	388	10.1016/S0140-6736(16)31679-8	Irrelevant during title/abstract screening
Chiyangi 2017	Identification and antimicrobial resistance patterns of bacterial enteropathogens from children aged 0-59 months at the University Teaching Hospital, Lusaka, Zambia: A prospective cross sectional study	2017	BMC Infect. Dis.	17	10.1186/s12879-017-2232-0	Irrelevant during title/abstract screening
Foster-Nyarko 2016	Associations between nasopharyngeal carriage of Group B Streptococcus and other respiratory pathogens during early infancy	2016	BMC Microbiol.	16	10.1186/s12866-016-0714-7	Irrelevant during title/abstract screening
Kimutai 2017	Safety and Effectiveness of Sodium Stibogluconate and Paromomycin Combination for the Treatment of Visceral Leishmaniasis in Eastern Africa: Results from a Pharmacovigilance Programme	2017	Clin. Drug Invest.	37	10.1007/s40261-016-0481-0	Irrelevant during title/abstract screening
Deribew 2016	Trends, causes, and risk factors of mortality among children under 5 in Ethiopia, 1990-2013: Findings from the Global Burden of Disease Study 2013	2016	Popul. Health Metr.	14	10.1186/s12963-016-0112-2	Irrelevant during title/abstract screening
Bello-Manga 2016	Epidemiology and treatment of relative anemia in children with sickle cell disease in sub-Saharan Africa	2016	Expert Rev. Hematol.	9	10.1080/17474086.2016.1240612	Irrelevant during title/abstract screening
Košutić-Gulija 2016	A study of genetic variability of human parainfluenza virus type 1 in Croatia, 2011–2014	2016	J. Med. Microbiol.	65	10.1099/jmm.0.000297	Irrelevant during title/abstract screening
Neira 2017	Environmental health policies for women’s, children’s and adolescents’ health	2017	Bull. WHO	95	10.2471/BLT.16.171736	Irrelevant during title/abstract screening
Malami 2016	Anticonvulsant properties of methanol leaf extract of Laggera Aurita Linn. F. (Asteraceae) in laboratory animals	2016	J. Ethnopharmacol.	191	10.1016/j.jep.2016.06.035	Irrelevant during title/abstract screening
Mortimer 2016	What's in a cough?	2016	Int. J. Tuberc. Lung Dis.	20	10.5588/ijtld.16.0596	Irrelevant during title/abstract screening
Schnippel 2016	Severe adverse events during second-line tuberculosis treatment in the context of high HIV Co-infection in South Africa: A retrospective cohort study	2016	BMC Infect. Dis.	16	10.1186/s12879-016-1933-0	Irrelevant during title/abstract screening
Ndlangisa 2016	Two cases of serotypeable and non-serotypeable variants of Streptococcus pneumoniae detected simultaneously during invasive disease	2016	BMC Microbiol.	16	10.1186/s12866-016-0745-0	Irrelevant during title/abstract screening
Hartley 2017	Predicting Ebola Severity: A Clinical Prioritization Score for Ebola Virus Disease	2017	PLoS. Negl. Trop. Dis.	11	10.1371/journal.pntd.0005265	Irrelevant during title/abstract screening
Dawaki 2016	Prevalence and risk factors of schistosomiasis among Hausa communities in Kano state, Nigeria	2016	Rev. Inst. Med. Trop. Sao Paulo	58	10.1590/S1678-9946201658054	Irrelevant during title/abstract screening
Landi 2017	Severe malnutrition in children in Papua New Guinea: effect of a multi-faceted intervention to improve quality of care and nutritional outcomes	2017	Paedia.	37	10.1080/20469047.2015.1106079	Irrelevant during title/abstract screening
Nalugya-Sserunjogi 2016	Prevalence and factors associated with depression symptoms among school-going adolescents in Central Uganda	2016	Child Adolesc. Psychiatry Ment. Health	10	10.1186/s13034-016-0133-4	Irrelevant during title/abstract screening
Patassi 2016	Detection and management of the first human anthrax outbreak in Togo	2016	Trop. Doct.	46	10.1177/0049475515622331	Irrelevant during title/abstract screening
Sousa 2016	Clinical features and long-term outcomes of systemic lupus erythematosus: comparative data of childhood, adult and late-onset disease in a national register	2016	Rheumatol. Int.	36	10.1007/s00296-016-3450-2	Irrelevant during title/abstract screening
Wylie 2017	Maternal exposure to carbon monoxide and fine particulate matter during pregnancy in an urban Tanzanian cohort	2017	Indoor Air	27	10.1111/ina.12289	Irrelevant during title/abstract screening
Tilahun 2016	Treatment outcomes of childhood tuberculosis in Addis Ababa: A five-year retrospective analysis	2016	BMC Public Health	16	10.1186/s12889-016-3193-8	Irrelevant during title/abstract screening
Howie 2016	Childhood pneumonia and crowding, bed-sharing and nutrition: A case-control study from The Gambia	2016	Int. J. Tuberc. Lung Dis.	20	10.5588/ijtld.15.0993	Irrelevant during title/abstract screening
Kimemia 2017	Energy poverty, shack fires and childhood burns	2017	S. Afr. Med. J.	107	10.7196/SAMJ.2017.v107i4.12436	Irrelevant during title/abstract screening
Ackers 2016	The impact of delays on maternal and neonatal outcomes in Ugandan public health facilities: The role of absenteeism	2016	Health Policy Plann.	31	10.1093/heapol/czw046	Irrelevant during title/abstract screening
Niang 2017	Respiratory viruses in patients with influenza-like illness in Senegal: Focus on human respiratory adenoviruses	2017	PLoS ONE	12	10.1371/journal.pone.0174287	Irrelevant during title/abstract screening
Kurz 2017	Intense pre-admission carriage and further acquisition of ESBL-producing Enterobacteriaceae among patients and their caregivers in a tertiary hospital in Rwanda	2017	Trop. Med. Int. Health	22	10.1111/tmi.12824	Irrelevant during title/abstract screening
Falay 2016	Microbiological, clinical and molecular findings of non-typhoidal Salmonella bloodstream infections associated with malaria, Oriental Province, Democratic Republic of the Congo	2016	BMC Infect. Dis.	16	10.1186/s12879-016-1604-1	Irrelevant during title/abstract screening
Oladokun 2016	Clinical characterisation and phylogeny of respiratory syncytial virus infection in hospitalised children at Red Cross War Memorial Children's Hospital, Cape Town	2016	BMC Infect. Dis.	16	10.1186/s12879-016-1572-5	Irrelevant during title/abstract screening
Jusot 2017	Airborne dust and high temperatures are risk factors for invasive bacterial disease	2017	J. Allergy Clin. Immunol.	139	10.1016/j.jaci.2016.04.062	Irrelevant during title/abstract screening
Goldberg 2016	What do we know about children living with HIV-infected or AIDS-ill adults in Sub-Saharan Africa? A systematic review of the literature	2016	AIDS Care Psychol. Socio-Med. Asp. AIDS HIV	28	10.1080/09540121.2016.1176684	Irrelevant during title/abstract screening
Gray 2017	Lung function in African infants in the Drakenstein child health study impact of lower respiratory tract illness	2017	Am. J. Respir. Crit. Care Med.	195	10.1164/rccm.201601-0188OC	Irrelevant during title/abstract screening
Gray 2016	Determinants of early-life lung function in African infants	2016	Thorax	72	10.1136/thoraxjnl-2015-207401	Irrelevant during title/abstract screening
Bergmann 2017	Outcomes and Cost-Effectiveness of Integrating HIV and Nutrition Service Delivery: Pilots in Malawi and Mozambique	2017	AIDS Behav.	21	10.1007/s10461-016-1400-3	Irrelevant during title/abstract screening
Monteiro 2017	Determinants of antibiotic prescription in paediatric patients: The case of two hospitals in Maputo, Mozambique	2017	SAJCH S. Afr. J. Child health	11	10.7196/SAJCH.2017.v11i3.1224	Irrelevant during title/abstract screening
Nagalo 2017	Congenital malformations and medical conditions associated with orofacial clefts in children in Burkina Faso	2017	BMC Pediatr.	17	10.1186/s12887-017-0833-9	Irrelevant during title/abstract screening
Ampah 2016	Limited Genetic Diversity of Hepatitis B Virus in the General Population of the Offin River Valley in Ghana	2016	PLoS ONE	11	10.1371/journal.pone.0156864	Irrelevant during title/abstract screening
Rothmann 2016	Prevalence of chronic diseases in private healthcare sector of South Africa: A threat to public health	2016	Trop. J. Pharm. Res.	15	10.4314/tjpr.v15i6.28	Irrelevant during title/abstract screening
Mourembou 2016	Co-circulation of plasmodium and bacterial DNAs in blood of Febrile and Afebrile children from urban and rural areas in Gabon	2016	Am. J. Trop. Med. Hyg.	95	10.4269/ajtmh.15-0751	Irrelevant during title/abstract screening
Conroy 2016	Methemoglobin and nitric oxide therapy in Ugandan children hospitalized for febrile illness: Results from a prospective cohort study and randomized double-blind placebo-controlled trial	2016	BMC Pediatr.	16	10.1186/s12887-016-0719-2	Irrelevant during title/abstract screening
Nagel 2016	Study design of a cluster-randomized controlled trial to evaluate a large-scale distribution of cook stoves and water filters in Western Province, Rwanda	2016	Contemp. Clin. Trials Comm.	4	10.1016/j.conctc.2016.07.003	Irrelevant during title/abstract screening
Moremi 2017	Multidrug-resistant Achromobacter animicus causing wound infection in a street child in Mwanza, Tanzania	2017	Diagn. Microbiol. Infect. Dis.	88	10.1016/j.diagmicrobio.2017.02.002	Irrelevant during title/abstract screening
Schaaf 2016	Surveillance provides insight into epidemiology and spectrum of culture-confirmed mycobacterial disease in children	2016	Int. J. Tuberc. Lung Dis.	20	10.5588/ijtld.15.0051	Irrelevant during title/abstract screening
Berkley 2016	Daily co-trimoxazole prophylaxis to prevent mortality in children with complicated severe acute malnutrition: A multicentre, double-blind, randomised placebo-controlled trial	2016	Lancet Global Health	4	10.1016/S2214-109X(16)30096-1	Irrelevant during title/abstract screening
Munube 2016	Prevalence of stroke in children admitted with sickle cell anaemia to Mulago Hospital	2016	BMC Neurol.	16	10.1186/s12883-016-0704-2	Irrelevant during title/abstract screening
Rossouw 2017	An audit of stillborn babies in mothers with diabetes mellitus at a tertiary South African Hospital	2017	J. Endocrinol. Metab. Diabetes S. Afr.	22	10.1080/16089677.2017.1331652	Irrelevant during title/abstract screening
Gera 2016	Integrated management of childhood illness (IMCI) strategy for children under five	2016	Cochrane Database Syst. Rev.	2016	10.1002/14651858.CD010123.pub2	Irrelevant during title/abstract screening
Otieno 2016	Safety and immunogenicity of RTS,S/AS01 malaria vaccine in infants and children with WHO stage 1 or 2 HIV disease: a randomised, double-blind, controlled trial	2016	Lancet Infect. Dis.	16	10.1016/S1473-3099(16)30161-X	Irrelevant during title/abstract screening
Conroy 2016	Host biomarkers are associated with response to therapy and long-term mortality in pediatric severe malaria	2016	Open Forum Infect. Dis.	3	10.1093/ofid/ofw134	Irrelevant during title/abstract screening
Smith 2016	Modified first world mortality scores can be used in a regional South African burn service with resource limitations	2016	Burns	42	10.1016/j.burns.2016.03.024	Irrelevant during title/abstract screening
Nkosi 2017	Indoor and outdoor PM10 levels at schools located near mine dumps in Gauteng and North West Provinces, South Africa	2017	BMC Public Health	17	10.1186/s12889-016-3950-8	Irrelevant during title/abstract screening
Oluwole 2017	Biomass fuel exposure and asthma symptoms among rural school children in Nigeria	2017	J. Asthma	54	10.1080/02770903.2016.1227334	Irrelevant during title/abstract screening
Hansmann 2017	Review of supplemental oxygen and respiratory support for paediatric emergency care in sub-Saharan Africa	2017	Afr. J. Emerg. Med.	7	10.1016/j.afjem.2017.10.001	Irrelevant during title/abstract screening
Okpala 2016	Burst abdomen in pregnancy: A proposed management algorithm	2016	Ghana Med J	50	10.4314/gmj.v50i2.10	Irrelevant during title/abstract screening
Nyasulu 2017	Laboratory information system for reporting antimicrobial resistant isolates from academic hospitals, South Africa	2017	J. Infect. Dev. Ctries.	11	10.3855/jidc.7159	Irrelevant during title/abstract screening
Njoh 2016	Fetal malformation in maternal toxoplasma and rubella co-infection in Cameroon: A case report	2016	J. Med. Case Rep.	10	10.1186/s13256-016-1133-y	Irrelevant during title/abstract screening
Koffi 2017	Sociodemographic, behavioral, and environmental factors of child mortality in Eastern Region of Cameroon: Results from a social autopsy study	2017	J. Glob. Health	7	10.7189/jogh.07.010601	Irrelevant during title/abstract screening
Fall 2016	Enteroviruses and rhinoviruses: Molecular epidemiology of the most influenza-like illness associated viruses in Senegal	2016	Am. J. Trop. Med. Hyg.	95	10.4269/ajtmh.15-0799	Irrelevant during title/abstract screening
Nankabirwa 2017	Early versus late BCG vaccination in HIV-1-exposed infants in Uganda: Study protocol for a randomized controlled trial	2017	Trials	18	10.1186/s13063-017-1881-z	Irrelevant during title/abstract screening
Dramowski 2017	A framework for preventing healthcare-associated infection in neonates and children in South Africa	2017	S. Afr. Med. J.	107	10.7196/SAMJ.2017.v107i3.12035	Irrelevant during title/abstract screening
Chukwuanukwu 2017	Modulation of the immune response to Mycobacterium tuberculosis during malaria/M. tuberculosis co-infection	2017	Clin. Exp. Immunol.	187	10.1111/cei.12861	Irrelevant during title/abstract screening
Moremi 2017	Prevalence and antimicrobial sensitivity of shiga-toxin-producing Escherichia coli among underfives presenting with diarrhoea at hospitals in Mwanza city, Tanzania	2017	Tanzan. J. Health Res.	19	10.4314/thrb.v19i1.7	Irrelevant during title/abstract screening
Oyedele 2016	Hypomineralised second primary molars: Prevalence, pattern and associated co morbidities in 8- to 10-year-old children in Ile-Ife, Nigeria	2016	BMC Oral Health	16	10.1186/s12903-016-0225-9	Irrelevant during title/abstract screening
Desyibelew 2017	Recovery rate and associated factors of children age 6 to 59 months admitted with severe acute malnutrition at inpatient unit of Bahir Dar Felege Hiwot Referral hospital therapeutic feeding unite, northwest Ethiopia	2017	PLoS ONE	12	10.1371/journal.pone.0171020	Irrelevant during title/abstract screening
Newberry 2017	Early use of corticosteroids in infants with a clinical diagnosis of Pneumocystis jiroveci pneumonia in Malawi: a double-blind, randomised clinical trial	2017	Paedia.	37	10.1080/20469047.2016.1260891	Irrelevant during title/abstract screening
Babatunde 2016	Five years retrospective cohort analysis of treatment outcomes of TB-HIV patients at a PEPFAR/DOTS centre in South Eastern Nigeria	2016	Afr. Health Sci.	16	10.4314/ahs.v16i3.3	Irrelevant during title/abstract screening
Aaby 2016	Sex-differential effects on mortality of BCG and diphtheria-tetanuspertussis vaccines in a rural area with high vaccination coverage: Observational study from Senegal	2016	Trans. R. Soc. Trop. Med. Hyg.	110	10.1093/trstmh/trw059	Irrelevant during title/abstract screening
Fisker 2016	Contrasting female-male mortality ratios after routine vaccinations with pentavalent vaccine versus measles and yellow fever vaccine. A cohort study from urban Guinea-Bissau	2016	Vaccine	34	10.1016/j.vaccine.2016.07.034	Irrelevant during title/abstract screening
Mbale 2016	HIV coinfection influences the inflammatory response but not the outcome of cerebral malaria in Malawian children	2016	J. Infect.	73	10.1016/j.jinf.2016.05.012	Irrelevant during title/abstract screening
dosSantos 2016	Integrated intervention for mental health co-morbidity in HIV-positive individuals: A public health assessment	2016	Afr. J. AIDS Res.	15	10.2989/16085906.2016.1229683	Irrelevant during title/abstract screening
Kitui 2017	Traditional Birth Attendant reorientation and Motherpacks incentive's effect on health facility delivery uptake in Narok County, Kenya: An impact analysis	2017	BMC Pregnancy Childbirth	17	10.1186/s12884-017-1307-7	Irrelevant during title/abstract screening
Bortey-Sam 2017	Oxidative stress and respiratory symptoms due to human exposure to polycyclic aromatic hydrocarbons (PAHs) in Kumasi, Ghana	2017	Environ. Pollut.	228	10.1016/j.envpol.2017.05.036	Irrelevant during title/abstract screening
Dube 2016	Respiratory microbes present in the nasopharynx of children hospitalised with suspected pulmonary tuberculosis in Cape Town, South Africa	2016	BMC Infect. Dis.	16	10.1186/s12879-016-1934-z	Irrelevant during title/abstract screening
Harris 2016	Paediatric burns in LMICs: An evaluation of the barriers and facilitators faced by staff involved in burns education training programmes in Blantyre, Malawi	2016	Burns	42	10.1016/j.burns.2015.04.011	Irrelevant during title/abstract screening
Magoro 2016	Serologic and genotypic characterization of hepatitis B virus in HIV-1 infected patients from South West and Littoral Regions of Cameroon	2016	Virol. J.	13	10.1186/s12985-016-0636-x	Irrelevant during title/abstract screening
Mumm 2017	Exploring urban health in Cape Town, South Africa: an interdisciplinary analysis of secondary data	2017	Pathog. Global Health	111	10.1080/20477724.2016.1275463	Irrelevant during title/abstract screening
Githinji 2017	Lung function in South African adolescents infected Perinatally with HIV and treated long-term with antiretroviral therapy	2017	Ann. Am. Thorac. Soc.	14	10.1513/AnnalsATS.201612-1018OC	Irrelevant during title/abstract screening
Osarogiagbon 2017	Socio-economic and socio-demographic determinants of BNP values in children with pneumonia in Benin city	2017	Australas. Med. J.	10	10.21767/AMJ.2017.3005	Irrelevant during title/abstract screening
Lockman 2017	Effect of co-trimoxazole on mortality in HIV-exposed but uninfected children in Botswana (the Mpepu Study): a double-blind, randomised, placebo-controlled trial	2017	Lancet Global Health	5	10.1016/S2214-109X(17)30143-2	Irrelevant during title/abstract screening
Attia 2017	Risk Factors for Hypoxia and Tachypnea Among Adolescents With Vertically-acquired HIV in Nairobi	2017	Pediatr. Infect. Dis. J.	36	10.1097/INF.0000000000001453	Irrelevant during title/abstract screening
Cloake 2017	The impact of patient demographics and comorbidities upon burns admitted to Tygerberg Hospital Burns Unit, Western Cape, South Africa	2017	Burns	43	10.1016/j.burns.2016.08.031	Irrelevant during title/abstract screening
Kassebaum 2017	Setting maternal mortality targets for the SDGs – Authors' reply	2017	Lancet	389	10.1016/S0140-6736(17)30339-2	Irrelevant during title/abstract screening
King 2016	Non-treatment of children with community health worker-diagnosed fast-breathing pneumonia in rural Malawi: Exploratory subanalysis of a prospective cohort study	2016	BMJ Open	6	10.1136/bmjopen-2016-011636	Irrelevant during title/abstract screening
Newton 2015	Anti-HCV antibody among newly diagnosed HIV patients in Ughelli, a suburban area of Delta State Nigeria	2015	Afr. Health Sci.	15	10.4314/ahs.v15i3.5	Irrelevant during title/abstract screening
White 2016	Acute viral bronchiolitis in South Africa: Viral aetiology and clinical epidemiology	2016	S. Afr. Med. J.	106	10.7196/SAMJ.2016.v106i5.10444	Irrelevant during title/abstract screening
Conroy 2016	Acute kidney injury is common in pediatric severe malaria and is associated with increased mortality	2016	Open Forum Infect. Dis.	3	10.1093/ofid/ofw046	Irrelevant during title/abstract screening
Daniels 2015	Time to ART initiation among patients treated for rifampicin-resistant tuberculosis in khayelitsha, South Africa: Impact on mortality and treatment success	2015	PLoS ONE	10	10.1371/journal.pone.0142873	Irrelevant during title/abstract screening
Chipwaza 2015	Prevalence of Bacterial Febrile Illnesses in Children in Kilosa District, Tanzania	2015	PLoS. Negl. Trop. Dis.	9	10.1371/journal.pntd.0003750	Irrelevant during title/abstract screening
Jarso 2015	Survival status and predictors of mortality in severely malnourished children admitted to Jimma University Specialized Hospital from 2010 to 2012, Jimma, Ethiopia: A retrospective longitudinal study	2015	BMC Pediatr.	15	10.1186/s12887-015-0398-4	Irrelevant during title/abstract screening
Orish 2015	Malaria and associated co-morbidity in children admitted with fever manifestation in western ghana: A retrospective study	2015	J. Infect. Dev. Ctries.	9	10.3855/jidc.6316	Irrelevant during title/abstract screening
Eibach 2016	Application of a multiplex PCR assay for the detection of gastrointestinal pathogens in a rural African setting	2016	BMC Infect. Dis.	16	10.1186/s12879-016-1481-7	Irrelevant during title/abstract screening
Joice 2016	Evidence for spleen dysfunction in malaria-HIV co-infection in a subset of pediatric patients	2016	Mod. Pathol.	29	10.1038/modpathol.2016.27	Irrelevant during title/abstract screening
Naicker 2016	HIV in acute care: A review of the burden of HIV-associated presentations to an emergency department	2016	S. Afr. Fam. Pract.	58	10.1080/20786190.2015.1079027	Irrelevant during title/abstract screening
Olaniyan 2015	Ambient air pollution and childhood asthma: A review of South African epidemiological studies	2015	Curr. Allergy Clin. Immunol.	28		Irrelevant during title/abstract screening
Becker 2015	Combined stool-based multiplex PCR and microscopy for enhanced pathogen detection in patients with persistent diarrhoea and asymptomatic controls from Côte d'Ivoire	2015	Clin. Microbiol. Infect.	21	10.1016/j.cmi.2015.02.016	Irrelevant during title/abstract screening
McCool 2016	Abstracts from the Fifth American Cough Conference	2016	Lung	194	10.1007/s00408-016-9847-6	Irrelevant during title/abstract screening
Kateera 2015	Malaria, anaemia and under-nutrition: Three frequently co-existing conditions among preschool children in rural Rwanda	2015	Malar. J.	14	10.1186/s12936-015-0973-z	Irrelevant during title/abstract screening
Kuti 2015	Pattern, etiological factors and determinants of mortality among sick newborns with seizures in Ilesa, Nigeria	2015	J. Pediatr. Neurosci.	10	10.4103/1817-1745.165663	Irrelevant during title/abstract screening
Mbalinda 2015	Reproductive health and lifestyle factors associated with health-related quality of life among perinatally HIV-infected adolescents in Uganda	2015	Health Qual. Life Outcomes	13	10.1186/s12955-015-0366-6	Irrelevant during title/abstract screening
Portnoy 2015	Costs of vaccine programs across 94 low- and middle-income countries	2015	Vaccine	33	10.1016/j.vaccine.2014.12.037	Irrelevant during title/abstract screening
Burg 2016	Epidemiology, etiology, and treatment of isolated cleft palate	2016	Front. Physiol.	7	10.3389/fphys.2016.00067	Irrelevant during title/abstract screening
Chauhan 2016	Under five malnutrition: A review of literature on the current public health problem in developing nations	2016	Indian J. Public Health Res. Dev.	7	10.5958/0976-5506.2016.00036.X	Irrelevant during title/abstract screening
Mamane 2016	Increase in the Risk of Respiratory Disorders in Adults and Children Related to Crop-Growing in Niger	2016	J. Environ. Public Health	2016	10.1155/2016/9848520	Irrelevant during title/abstract screening
Bhattacharya 2015	Evaluation of multidrug resistant staphylococcus aureus and their association with biofilm production in a tertiary care hospital, Tripura, Northeast India	2015	J. Clin. Diagn. Res.	9	10.7860/JCDR/2015/13965.6417	Irrelevant during title/abstract screening
Sacks 2015	Skin, thermal and umbilical cord care practices for neonates in southern, rural Zambia: A qualitative study	2015	BMC Pregnancy Childbirth	15	10.1186/s12884-015-0584-2	Irrelevant during title/abstract screening
Ebonyi 2016	Mortality among pulmonary tuberculosis and HIV-1 co-infected nigerian children being treated for pulmonary tuberculosis and on antiretroviral therapy: A retrospective cohort study	2016	GERMS	6	10.11599/germs.2016.1099	Irrelevant during title/abstract screening
Chamla 2015	Patching the gaps towards the 90-90-90 targets: Outcomes of Nigerian children receiving antiretroviral treatment who are co-infected with tuberculosis	2015	J. Int. AIDS Soc.	18	10.7448/IAS.18.7.20251	Irrelevant during title/abstract screening
Anigilaje 2015	Prevalence and risk factors of cytomegalovirus infection among HIV infected and HIV-exposed uninfected infants in Nigeria	2015	J. Infect. Dev. Ctries.	9	10.3855/jidc.6131	Irrelevant during title/abstract screening
Walter 2015	The effectiveness of school-based family asthma educational programs on the quality of life and number of asthma exacerbations of children aged five to 18 years diagnosed with asthma: a systematic review protocol	2015	JBI Database System Rev Implement Rep	13	10.11124/jbisrir-2015-2335	Irrelevant during title/abstract screening
Sani 2015	Pattern of acquired heart diseases among children seen in Sokoto, NorthWestern Nigeria	2015	Niger. J. Clin. Pract.	18	10.4103/1119-3077.163284	Irrelevant during title/abstract screening
Davey 2015	Re-analysis of health and educational impacts of a school-based deworming programme in western Kenya: A statistical replication of a cluster quasi-randomized stepped-wedge trial	2015	Int. J. Epidemiol.	44	10.1093/ije/dyv128	Irrelevant during title/abstract screening
Assefa 2015	Bacteriological profile and drug susceptibility patterns in dacryocystitis patients attending Gondar University Teaching Hospital, Northwest Ethiopia Inflammatory eye diseases	2015	BMC Ophthalmol.	15	10.1186/s12886-015-0016-0	Irrelevant during title/abstract screening
Snyman 2015	Poor housing construction associated with increased malaria incidence in a cohort of young Ugandan children	2015	Am. J. Trop. Med. Hyg.	92	10.4269/ajtmh.14-0828	Irrelevant during title/abstract screening
Zühlke 2016	Pre-conception counselling for key cardiovascular conditions in Africa: Optimising pregnancy outcomes	2016	Cardiovas. J. Afri.	27	10.5830/CVJA-2016-017	Irrelevant during title/abstract screening
Shirinde 2015	Allergic rhinitis, rhinoconjunctivitis and hayfever symptoms among children are associated with frequency of truck traffic near residences: a cross sectional study	2015	Environ. Health Global Access Sci. Sour.	14	10.1186/s12940-015-0072-1	Irrelevant during title/abstract screening
Omoke 2016	Low back pain as seen in orthopedic clinics of a Nigerian Teaching Hospital	2016	Niger. J. Clin. Pract.	19	10.4103/1119-3077.175964	Irrelevant during title/abstract screening
Gashaw 2015	Prevalence of intestinal helminth infection among school children in Maksegnit and Enfranz Towns, northwestern Ethiopia, with emphasis on Schistosoma mansoni infection	2015	Parasites Vectors	8	10.1186/s13071-015-1178-6	Irrelevant during title/abstract screening
L’Huillier 2015	Molecular epidemiology of human rhinoviruses and enteroviruses highlights their diversity in sub-saharan Africa	2015	Viruses	7	10.3390/v7122948	Irrelevant during title/abstract screening
Cloete 2015	Severe pneumonia in HIV-infected and exposed infants in a paediatric ICU	2015	SAJCH S. Afr. J. Child health	9	10.7196/SAJCH.7941	Irrelevant during title/abstract screening
Walz 2015	Modeling and Validation of Environmental Suitability for Schistosomiasis Transmission Using Remote Sensing	2015	PLoS. Negl. Trop. Dis.	9	10.1371/journal.pntd.0004217	Irrelevant during title/abstract screening
Zar 2016	Acute viral bronchiolitis in South Africa: Strategies for management and prevention	2016	S. Afr. Med. J.	106	10.7196/SAMJ.2016.v106i4.10437	Irrelevant during title/abstract screening
Aagaard 2015	Parents' experiences of transition when their infants are discharged from the Neonatal Intensive Care Unit: a systematic review protocol	2015	JBI Database System Rev Implement Rep	13	10.11124/jbisrir-2015-2287	Irrelevant during title/abstract screening
Ndetei 2016	The prevalence of mental disorders among upper primary school children in Kenya	2016	Soc. Psychiatry Psychiatr. Epidemiol.	51	10.1007/s00127-015-1132-0	Irrelevant during title/abstract screening
Naburi 2015	Class II pentalogy of Cantrell	2015	BMC Res. Notes	8	10.1186/s13104-015-1293-7	Irrelevant during title/abstract screening
Sultan 2016	Review of tracheobronchial foreign body aspiration in the South African paediatric age group	2016	J. Thorac. Dis.	8	10.21037/jtd.2016.12.90	Irrelevant during title/abstract screening
Easton 2016	Multi-parallel qPCR provides increased sensitivity and diagnostic breadth for gastrointestinal parasites of humans: Field-based inferences on the impact of mass deworming	2016	Parasites Vectors	9	10.1186/s13071-016-1314-y	Irrelevant during title/abstract screening
Greenhill 2015	Streptococcus pneumoniae and Haemophilus influenzae in paediatric meningitis patients at Goroka General Hospital, Papua New Guinea: Serotype distribution and antimicrobial susceptibility in the pre-vaccine era	2015	BMC Infect. Dis.	15	10.1186/s12879-015-1197-0	Irrelevant during title/abstract screening
Ajulo 2015	Liver aminotransferases in under-five HIV-positive children on HAART	2015	Afr J Med Med Sci	44		Irrelevant during title/abstract screening
Bustinduy 2015	Age-stratified profiles of serum IL-6, IL-10, and TNF-α cytokines among Kenyan children with Schistosoma haematobium, Plasmodium falciparum, and other chronic parasitic co-infections	2015	Am. J. Trop. Med. Hyg.	92	10.4269/ajtmh.14-0444	Irrelevant during title/abstract screening
Nguefack 2016	Obstetrical, maternal characteristics and outcome of HIV-infected rapid progressor infants at Yaounde: A retrospective study	2016	Transl. Pediatr.	5	10.21037/tp.2016.04.04	Irrelevant during title/abstract screening
Njaanake 2016	Schistosoma haematobium and soil-transmitted helminths in Tana Delta District of Kenya: Infection and morbidity patterns in primary schoolchildren from two isolated villages	2016	BMC Infect. Dis.	16	10.1186/s12879-016-1387-4	Irrelevant during title/abstract screening
Anyanwu 2015	Nocturnal enuresis among Nigerian children and its association with sleep, behavior and school performance	2015	Indian Pediatr.	52	10.1007/s13312-015-0680-4	Irrelevant during title/abstract screening
Mpaka 2016	Prevalence and comorbidities of autism among children referred to the outpatient clinics for neurodevelopmental disorders	2016	Pan Afr Med J	25	10.11604/pamj.2016.25.82.4151	Irrelevant during title/abstract screening
DuPlessis 2016	Phylogenetic analysis of invasive serotype 1 pneumococcus in South Africa, 1989 to 2013	2016	J. Clin. Microbiol.	54	10.1128/JCM.00055-16	Irrelevant during title/abstract screening
Binka 2015	The effect of lactose-free formula feeds on growth responses among severely malnourished HIV-infected children in Durban, South Africa	2015	SAJCH S. Afr. J. Child health	9	10.7196/SAJCH.2015.v9i4.814	Irrelevant during title/abstract screening
Groenendijk 2016	Paediatric tracheostomy and ventilation home care with challenging socio-economic circumstances in South Africa	2016	Int. J. Pediatr. Otorhinolaryngol.	84	10.1016/j.ijporl.2016.03.013	Irrelevant during title/abstract screening
Smith 2015	Aspergillus fumigatus enhances elastase production in Pseudomonas aeruginosa co-cultures	2015	Med. Mycol.	53	10.1093/mmy/myv048	Irrelevant during title/abstract screening
Rutebemberwa 2015	High prevalence of antibiotic resistance in nasopharyngeal bacterial isolates from healthy children in rural Uganda: A cross-sectional study	2015	Upsala J. Med. Sci.	120	10.3109/03009734.2015.1072606	Irrelevant during title/abstract screening
Morris 2015	In developed countries male circumcision prevalence is inversely related to HIV prevalence	2015	Isr. J. Health Policy Res.	4	10.1186/s13584-015-0034-7	Irrelevant during title/abstract screening
López-Varela 2015	Incidence of tuberculosis among young children in rural mozambique	2015	Pediatr. Infect. Dis. J.	34	10.1097/INF.0000000000000710	Irrelevant during title/abstract screening
Sow 2016	Concurrent malaria and arbovirus infections in Kedougou, southeastern Senegal	2016	Malar. J.	15	10.1186/s12936-016-1100-5	Irrelevant during title/abstract screening
Oyedele 2015	Co-morbidities associated with molar-incisor hypomineralisation in 8 to 16 year old pupils in Ile-Ife, Nigeria	2015	BMC Oral Health	15	10.1186/s12903-015-0017-7	Irrelevant during title/abstract screening
Temilola 2015	The prevalence and pattern of deciduous molar hypomineralization and molar-incisor hypomineralization in children from a suburban population in Nigeria	2015	BMC Oral Health	15	10.1186/s12903-015-0059-x	Irrelevant during title/abstract screening
Forouzanfar 2015	Global, regional, and national comparative risk assessment of 79 behavioural, environmental and occupational, and metabolic risks or clusters of risks in 188 countries, 1990-2013: A systematic analysis for the Global Burden of Disease Study 2013	2015	Lancet	386	10.1016/S0140-6736(15)00128-2	Irrelevant during title/abstract screening
Kroidl 2015	Performance of urine lipoarabinomannan assays for paediatric tuberculosis in Tanzania	2015	Eur. Respir. J.	46	10.1183/09031936.00003315	Irrelevant during title/abstract screening
Rabie 2015	Tuberculosis: Opportunities and challenges for the 90-90-90 targets in HIV-infected children	2015	J. Int. AIDS Soc.	18	10.7448/IAS.18.7.20236	Irrelevant during title/abstract screening
Rodríguez 2015	Integrated community case management in Malawi: An analysis of innovation and institutional characteristics for policy adoption	2015	Health Policy Plann.	30	10.1093/heapol/czv063	Irrelevant during title/abstract screening
Yassin 2015	Reproductive health indicators and factors affecting menstrual cycle pattern among sudanese women with thyroid dysfunction	2015	Curr. Women's Health Rev.	11	10.2174/157340481102151218122427	Irrelevant during title/abstract screening
Obeng-Nkrumah 2015	Bloodstream infections in patients with malignancies: Implications for antibiotic treatment in a Ghanaian tertiary setting	2015	BMC Res. Notes	8	10.1186/s13104-015-1701-z	Irrelevant during title/abstract screening
McGlynn 2015	Increased use of recommended maternal health care as a determinant of immunization and appropriate care for fever and diarrhoea in Ghana: An analysis pooling three demographic and health surveys	2015	Health Policy Plann.	30	10.1093/heapol/czu090	Irrelevant during title/abstract screening
Chalker 2015	What roles do accredited drug dispensing outlets in Tanzania play in facilitating access to antimicrobials? Results of a multi-method analysis	2015	Antimicrob. Resist. Infect. Control	4	10.1186/s13756-015-0075-2	Irrelevant during title/abstract screening
Ahmed 2016	Concomitant outbreaks of yellow fever and hepatitis E virus in Darfur States, Sudan, 2012	2016	J. Infect. Dev. Ctries.	10	10.3855/jidc.6342	Irrelevant during title/abstract screening
Means 2016	Antihelminthics in helminth-endemic areas: Effects on HIV disease progression	2016	Cochrane Database Syst. Rev.	2016	10.1002/14651858.CD006419.pub4	Irrelevant during title/abstract screening
Trainor 2016	Detection of enterotoxigenic E. coli in hospitalised children with and without diarrhoea in Blantyre, Malawi	2016	Paedia.	36	10.1179/2046905515Y.0000000014	Irrelevant during title/abstract screening
Newell 2016	Longitudinal household surveillance for malaria in Rakai, Uganda	2016	Malar. J.	15	10.1186/s12936-016-1128-6	Irrelevant during title/abstract screening
Mekonnen 2015	TB/HIV co-infections and associated factors among patients on directly observed treatment short course in Northeastern Ethiopia: A 4 years retrospective study	2015	BMC Res. Notes	8	10.1186/s13104-015-1664-0	Irrelevant during title/abstract screening
Davidson 2016	The prevalence liver function and immunologic status of children with HIV and hepatitis B virus coinfection in Enugu, Nigeria	2016	Afr. J. Infect. Dis.	10	10.21010/ajid.v10i2.1	Irrelevant during title/abstract screening
Akinduti 2016	High level Multi-Resistant and Virulent Escherichia coli in Abeokuta, Nigeria	2016	J. Immunoassay Immunochem.	37	10.1080/15321819.2015.1063504	Irrelevant during title/abstract screening
Duke 2016	Evaluation of a public child eye health tertiary facility for pediatric cataract in southern Nigeria I: Visual acuity outcome	2016	Open Ophthalmol. J.	10	10.2174/1874364101610010119	Irrelevant during title/abstract screening
Kalu 2015	Childhood tuberculosis in sub-Saharan Africa: A call to action	2015	Asian Pac. J. Trop. Dis.	5	10.1016/S2222-1808(15)60928-8	Irrelevant during title/abstract screening
Morenikeji 2016	Anti-Schistosoma IgG responses in Schistosoma haematobium single and concomitant infection with malaria parasites	2016	Pathog. Global Health	110	10.1080/20477724.2016.1174499	Irrelevant during title/abstract screening
Wobudeya 2015	Epidemiology of tuberculosis in children in Kampala district, Uganda, 2009-2010; A retrospective cross-sectional study Infectious Disease epidemiology	2015	BMC Public Health	15	10.1186/s12889-015-2312-2	Irrelevant during title/abstract screening
Ellard 2016	Can training non-physician clinicians/associate clinicians (NPCs/ACs) in emergency obstetric, neonatal care and clinical leadership make a difference to practice and help towards reductions in maternal and neonatal mortality in rural Tanzania? The ETATMBA	2016	BMJ Open	6	10.1136/bmjopen-2015-008999	Irrelevant during title/abstract screening
L'Esperance 2016	Nocturnal haemoglobin oxygen desaturation in urban and rural East African paediatric cohorts with and without sickle cell anaemia: A cross-sectional study	2016	Arch. Dis. Child.	101	10.1136/archdischild-2014-306468	Irrelevant during title/abstract screening
Jack 2015	Ghana randomized air pollution and health study (GRAPHS): Study protocol for a randomized controlled trial	2015	Trials	16	10.1186/s13063-015-0930-8	Irrelevant during title/abstract screening
Richardson 2016	Vertical Cytomegalovirus Transmission From HIV-Infected Women Randomized to Formula-Feed or Breastfeed Their Infants	2016	J. Infect. Dis.	213	10.1093/infdis/jiv515	Irrelevant during title/abstract screening
Ogunlesi 2015	Mortality within the first 24 hours of admission among neonates aged less than 24 hours in a special care baby unit (SBCU) in Nigeria: The role of significant hypothermia and hypoglycemia	2015	Iran. J. Neonatol.	6		Irrelevant during title/abstract screening
Sherley 2015	Bottom-up effects of a no-take zone on endangered penguin demographics	2015	Biol. Lett.	11	10.1098/rsbl.2015.0237	Irrelevant during title/abstract screening
Gabrielli 2016	Malaria in children of Tshimbulu (Western Kasai, Democratic Republic of the Congo): Epidemiological data and accuracy of diagnostic assays applied in a limited resource setting	2016	Malar. J.	15	10.1186/s12936-016-1142-8	Irrelevant during title/abstract screening
Viviers 2015	Chronic obstructive pulmonary disease – diagnosis and classification of severity	2015	S. Afr. Med. J.	105	10.7196/SAMJnew.8421	Irrelevant during title/abstract screening
Glinz 2015	The effect of iron-fortified complementary food and intermittent preventive treatment of malaria on anaemia in 12- to 36-month-old children: A cluster-randomised controlled trial	2015	Malar. J.	14	10.1186/s12936-015-0872-3	Irrelevant during title/abstract screening
Enarson 2015	Potentially modifiable factors associated with death of infants and children with severe pneumonia routinely managed in district hospitals in Malawi	2015	PLoS ONE	10	10.1371/journal.pone.0133365	Irrelevant during title/abstract screening
Kakooza-Mwesige 2015	Cerebral palsy in children in Kampala, Uganda: Clinical subtypes, motor function and co-morbidities	2015	BMC Res. Notes	8	10.1186/s13104-015-1125-9	Irrelevant during title/abstract screening
Arkamuhabwa 2015	Challenges facing effective implementation of co-trimoxazole prophylaxis in children born to HIV-infected mothers in the public health facilities	2015	Drug Healthc. Patient Saf.	7	10.2147/DHPS.S89115	Irrelevant during title/abstract screening
Chalya 2015	Kaposi's sarcoma: A 10-year experience with 248 patients at a single tertiary care hospital in Tanzania Cancer	2015	BMC Res. Notes	8	10.1186/s13104-015-1348-9	Irrelevant during title/abstract screening
Gray 2015	Lung function and exhaled nitric oxide in healthy unsedated African infants	2015	Respirology	20	10.1111/resp.12579	Irrelevant during title/abstract screening
Wonkam 2015	Sickle cell disease and H3Africa: Enhancing genomic research on cardiovascular diseases in African patients	2015	Cardiovas. J. Afri.	26	10.5830/CVJA-2015-040	Irrelevant during title/abstract screening
Nunes 2014	Clinical epidemiology of bocavirus, rhinovirus, two polyomaviruses and four coronaviruses in HIV-infected and HIV-uninfected South African children	2014	PLoS ONE	9	10.1371/journal.pone.0086448	Irrelevant during title/abstract screening
Gilyoma 2014	Cut throat injuries at a university teaching hospital in northwestern Tanzania: A review of 98 cases	2014	BMC Emerg. Med.	14	10.1186/1471-227X-14-1	Irrelevant during title/abstract screening
Idoko 2014	Safety and immunogenicity of the M72/AS01 candidate tuberculosis vaccine when given as a booster to BCG in Gambian infants: An open-label randomized controlled trial	2014	Tuberculosis	94	10.1016/j.tube.2014.07.001	Irrelevant during title/abstract screening
Hendriks 2014	Is continuous positive airway pressure a feasible treatment modality for neonates with respiratory distress syndrome in a rural district hospital?	2014	J. Trop. Pediatr.	60	10.1093/tropej/fmu025	Irrelevant during title/abstract screening
Oladele 2014	Subtle morbidities associated with malaria co-infection with schistosomiasis among children in South-West Nigeria	2014	Afr J Med Med Sci	43		Irrelevant during title/abstract screening
Church 2014	Invasive bacterial co-infection in African children with Plasmodium falciparum malaria: A systematic review	2014	BMC Med.	12	10.1186/1741-7015-12-31	Irrelevant during title/abstract screening
Ndossa 2015	Factors associated with colonization of streptococcus pneumoniae among under-fives attending clinic in mwanza city, tanzania	2015	Tanzan. J. Health Res.	17	10.4314/thrb.v17i1.1	Irrelevant during title/abstract screening
Shirinde 2015	Environmental tobacco smoke and the risk of eczema symptoms among school children in South Africa: A cross-sectional study	2015	BMJ Open	5	10.1136/bmjopen-2015-008234	Irrelevant during title/abstract screening
Baseke 2015	Prevalence of hepatitis B and C and relationship to liver damage in HIV infected patients attending joint clinical research centre clinic (JCRC), Kampala, Uganda	2015	Afr. Health Sci.	15	10.4314/ahs.v15i2.3	Irrelevant during title/abstract screening
Chuang 2015	The inter-relationship among economic activities, environmental degradation, material consumption and population health in low-income countries: A longitudinal ecological study	2015	BMJ Open	5	10.1136/bmjopen-2014-006183	Irrelevant during title/abstract screening
Selemani 2014	The effect of mother's age and other related factors on neonatal survival associated with first and second birth in rural, Tanzania: Evidence from Ifakara health and demographic surveillance system in rural Tanzania	2014	BMC Pregnancy Childbirth	14	10.1186/1471-2393-14-240	Irrelevant during title/abstract screening
Nabukeera-Barungi 2014	Presentation and outcome of tuberculous meningitis among children: experiences from a tertiary children's hospital	2014	Afr Health Sci	14	10.4314/ahs.v14i1.22	Irrelevant during title/abstract screening
Mbonye 2014	Disease diagnosis in primary care in Uganda	2014	BMC Fam. Pract.	15	10.1186/1471-2296-15-165	Irrelevant during title/abstract screening
Che 2015	Chemokines responses to Plasmodium falciparum malaria and co-infections among rural Cameroonians	2015	Parasitol. Int.	64	10.1016/j.parint.2014.11.003	Irrelevant during title/abstract screening
Trinh 2015	Tuberculosis and HIV co-infection-focus on the Asia-Pacific region	2015	Int. J. Infect. Dis.	32	10.1016/j.ijid.2014.11.023	Irrelevant during title/abstract screening
Myer 2014	Family matters: Co-enrollment of family members into care is associated with improved outcomes for HIV-infected women initiating antiretroviral therapy	2014	J. Acquired Immune Defic. Syndr.	67	10.1097/qai.0000000000000379	Irrelevant during title/abstract screening
Hendry 2014	The application of subset correspondence analysis to address the problem of missing data in a study on asthma severity in childhood	2014	Stat. Med.	33	10.1002/sim.6189	Irrelevant during title/abstract screening
Bartrem 2014	Unknown risk: Co-exposure to lead and other heavy metals among children living in small-scale mining communities in Zamfara State, Nigeria	2014	Int. J. Environ. Health Res.	24	10.1080/09603123.2013.835028	Irrelevant during title/abstract screening
Church 2015	The expanding role of co-trimoxazole in developing countries	2015	Lancet Infect. Dis.	15	10.1016/S1473-3099(14)71011-4	Irrelevant during title/abstract screening
Vogel 2014	High latency of tuberculosis manifestation in a premature extremely low birth weight infant with favorable outcome	2014	Neonatology	105	10.1159/000355538	Irrelevant during title/abstract screening
Cohen 2014	Epidemiology of influenza virus types and subtypes in South Africa, 2009-2012	2014	Emerg. Infect. Dis.	20	10.3201/eid2007.131869	Irrelevant during title/abstract screening
Simusika 2015	Identification of viral and bacterial pathogens from hospitalized children with severe acute respiratory illness in Lusaka, Zambia, 2011-2012: A cross-sectional study	2015	BMC Infect. Dis.	15	10.1186/s12879-015-0779-1	Irrelevant during title/abstract screening
Kanmiki 2014	Socio-economic and demographic determinants of under-five mortality in rural northern Ghana	2014	BMC Int. Health Hum. Rights	14	10.1186/1472-698X-14-24	Irrelevant during title/abstract screening
Magala 2014	The clinical presentation and early outcomes of necrotizing fasciitis in a Ugandan Tertiary Hospital- A prospective study	2014	BMC Res. Notes	7	10.1186/1756-0500-7-476	Irrelevant during title/abstract screening
Larson 2014	Population-level associations between antiretroviral therapy scale-up and all-cause mortality in South Africa	2014	Int. J. STD AIDS	25	10.1177/0956462413515639	Irrelevant during title/abstract screening
Klement 2014	Effectiveness of co-trimoxazole to prevent plasmodium falciparum malaria in HIV-positive pregnant women in sub-saharan Africa: An open-label, randomized controlled trial	2014	Clin. Infect. Dis.	58	10.1093/cid/cit806	Irrelevant during title/abstract screening
Fenn 2015	The role of unconditional cash transfers during a nutritional emergency in Maradi region, Niger: A pre-post intervention observational study	2015	Public Health Nutr.	18	10.1017/S1368980014000378	Irrelevant during title/abstract screening
Hicks 2014	Malnutrition associated with unfavorable outcome and death among South African MDR-TB and HIV co-infected children	2014	Int. J. Tuberc. Lung Dis.	18	10.5588/ijtld.14.0231	Irrelevant during title/abstract screening
Ehlkes 2014	Geographically weighted regression of land cover determinants of Plasmodium falciparum transmission in the Ashanti Region of Ghana	2014	Int. J. Health Geogr.	13	10.1186/1476-072X-13-35	Irrelevant during title/abstract screening
Takem 2014	The association between malaria and nontyphoid Salmonella bacteraemia in children in sub-Saharan Africa: A literature review	2014	Malar. J.	13	10.1186/1475-2875-13-400	Irrelevant during title/abstract screening
Warfa 2014	Evaluating the level of adherence to Ministry of Health guidelines in the management of severe acute malnutrition at Garissa Provincial General Hospital, Garissa, Kenya	2014	Pan Afr Med J	17	10.11604/pamj.2014.17.214.3821	Irrelevant during title/abstract screening
Abdalla 2015	Correlation of measles and dengue infection in Kassala, Eastern Sudan	2015	J. Med. Virol.	87	10.1002/jmv.24001	Irrelevant during title/abstract screening
Homsy 2014	Protective efficacy of prolonged co-trimoxazole prophylaxis in HIV-exposed children up to age 4 years for the prevention of malaria in Uganda: A randomised controlled open-label trial	2014	Lancet Global Health	2	10.1016/S2214-109X(14)70329-8	Irrelevant during title/abstract screening
Ouédraogo 2014	Viral etiology of respiratory tract infections in children at the pediatric hospital in Ouagadougou (Burkina Faso)	2014	PLoS ONE	9	10.1371/journal.pone.0110435	Irrelevant during title/abstract screening
Krumkamp 2015	Gastrointestinal Infections and Diarrheal Disease in Ghanaian Infants and Children: An Outpatient Case-Control Study	2015	PLoS. Negl. Trop. Dis.	9	10.1371/journal.pntd.0003568	Irrelevant during title/abstract screening
Mahajan 2014	Burden of disease trends in India in 21st century	2014	Indian J. Public Health Res. Dev.	5	10.5958/0976-5506.2014.00325.8	Irrelevant during title/abstract screening
Manyando 2014	Safety of daily Co-trimoxazole in pregnancy in an area of changing malaria epidemiology: A phase 3b randomized controlled clinical trial	2014	PLoS ONE	9	10.1371/journal.pone.0096017	Irrelevant during title/abstract screening
Donald 2015	HIV Encephalopathy: Pediatric case series description and insights from the clinic coalface	2015	AIDS Res. Ther.	12	10.1186/s12981-014-0042-7	Irrelevant during title/abstract screening
Bustinduy 2014	HIV and schistosomiasis co-infection in African children	2014	Lancet Infect. Dis.	14	10.1016/S1473-3099(14)70001-5	Irrelevant during title/abstract screening
Walaza 2015	Influenza virus infection is associated with increased risk of death amongst patients hospitalized with confirmed pulmonary tuberculosis in South Africa, 2010-2011	2015	BMC Infect. Dis.	15	10.1186/s12879-015-0746-x	Irrelevant during title/abstract screening
Jarrett 2014	Type 1 diabetes mellitus in a known sickle cell anaemia patient: a rare combination in Nigeria	2014	Afr J Med Med Sci	43		Irrelevant during title/abstract screening
Munywoki 2015	Influence of age, severity of infection, and co-infection on the duration of respiratory syncytial virus (RSV) shedding	2015	Epidemiol. Infect.	143	10.1017/S0950268814001393	Irrelevant during title/abstract screening
Barstow 2014	Designing and piloting a program to provide water filters and improved cookstoves in Rwanda	2014	PLoS ONE	9	10.1371/journal.pone.0092403	Irrelevant during title/abstract screening
Cross 2014	TB incidence and characteristics in the remote gulf province of Papua New Guinea: A prospective study	2014	BMC Infect. Dis.	14	10.1186/1471-2334-14-93	Irrelevant during title/abstract screening
Obodai 2014	Respiratory syncytial virus genotypes circulating in urban Ghana: February to November 2006	2014	Pan Afr. Med. J.	19	10.11604/pamj.2014.19.128.4749	Irrelevant during title/abstract screening
Ngesa 2014	Prevalence and risk factors of anaemia among children aged between 6 months and 14 years in Kenya	2014	PLoS ONE	9	10.1371/journal.pone.0113756	Irrelevant during title/abstract screening
Segula 2014	Prevalence and spectrum of illness among hospitalized adults with malaria in Blantyre, Malawi	2014	Malar. J.	13	10.1186/1475-2875-13-391	Irrelevant during title/abstract screening
Mutowo 2015	Prevalence of diabetes in Zimbabwe: a systematic review with meta-analysis	2015	Int. J. Public Health	60	10.1007/s00038-014-0626-y	Irrelevant during title/abstract screening
Kazembe 2015	Estimating areas of common risk in low birth weight and infant mortality in Namibia: A joint spatial analysis at sub-regional level	2015	Spat. Spatio-temporal Epidemiol.	12	10.1016/j.sste.2015.02.001	Irrelevant during title/abstract screening
Erdman 2014	Chitinase 3-like 1 is induced by Plasmodium falciparum malaria and predicts outcome of cerebral malaria and severe malarial anaemia in a case-control study of African children	2014	Malar. J.	13	10.1186/1475-2875-13-279	Irrelevant during title/abstract screening
Etiaba 2015	What co-morbidities do people with malaria have and what are their patterns of health seeking in Nigeria?	2015	Niger. J. Clin. Pract.	18	10.4103/1119-3077.146974	Irrelevant during title/abstract screening
Shirinde 2014	Association between wheeze and selected air pollution sources in an air pollution priority area in South Africa: A cross-sectional study	2014	Environ. Health Global Access Sci. Sour.	13	10.1186/1476-069X-13-32	Irrelevant during title/abstract screening
Salih 2014	Liposomal amphotericin B for complicated visceral leishmaniasis (kala-azar) in eastern Sudan: How effective is treatment for this neglected disease?	2014	Trop. Med. Int. Health	19	10.1111/tmi.12238	Irrelevant during title/abstract screening
Morsheimer 2014	Paediatric ART outcomes in a decentralised model of care in Cape Town, South Africa	2014	South. Afr. J. HIV Med.	15	10.7196/SAJHIVMED.1084	Irrelevant during title/abstract screening
Cohen 2015	Mortality amongst patients with influenza-associated severe acute respiratory illness, South Africa, 2009-2013	2015	PLoS ONE	10	10.1371/journal.pone.0118884	Irrelevant during title/abstract screening
Abera 2014	Seroprevalence of hepatitis B and C viruses and risk factors in HIV infected children at the felgehiwot referral hospital, Ethiopia	2014	BMC Res. Notes	7	10.1186/1756-0500-7-838	Irrelevant during title/abstract screening
Ojikutu 2014	The association between quality of HIV care, loss to follow-up and mortality in pediatric and adolescent patients receiving antiretroviral therapy in Nigeria	2014	PLoS ONE	9	10.1371/journal.pone.0100039	Irrelevant during title/abstract screening
Dia 2014	Influenza-like illnesses in Senegal: Not only focus on influenza viruses	2014	PLoS ONE	9	10.1371/journal.pone.0093227	Irrelevant during title/abstract screening
Chidi 2014	Co-Morbidity of attention deficit Hyperactivity Disorder (ADHD) and epilepsy In children seen In University of Nigeria Teaching Hospital Enugu: Prevalence, Clinical and social correlates	2014	Niger Postgrad Med J	21		Irrelevant during title/abstract screening
Gray 2015	Lung function in African infants: A pilot study	2015	Pediatr. Pulmonol.	50	10.1002/ppul.22965	Irrelevant during title/abstract screening
Mutinda 2014	Adherence to pneumonia guidelines for children 2 - 59 months at Garrisa provincial general hospital	2014	East Afr. Med. J.	91		Irrelevant during title/abstract screening
Martin 2014	An australasian perspective on the role of reproductive technologies in world food production	2014	Adv. Exp. Med. Biol.	752	10.1007/978-1-4614-8887-3_9	Irrelevant during title/abstract screening
Gumbo 2014	Congenital and postnatal CMV and EBV acquisition in HIV-infected Zimbabwean infants	2014	PLoS ONE	9	10.1371/journal.pone.0114870	Irrelevant during title/abstract screening
Maketa 2015	The relationship between Plasmodium infection, anaemia and nutritional status in asymptomatic children aged under five years living in stable transmission zones in Kinshasa, Democratic Republic of Congo	2015	Malar. J.	14	10.1186/s12936-015-0595-5	Irrelevant during title/abstract screening
Mahende 2014	Aetiology of acute febrile episodes in children attending Korogwe District Hospital in north-eastern Tanzania	2014	PLoS ONE	9	10.1371/journal.pone.0104197	Irrelevant during title/abstract screening
Maltha 2014	Frequency of severe malaria and invasive bacterial infections among children admitted to a rural hospital in Burkina Faso	2014	PLoS ONE	9	10.1371/journal.pone.0089103	Irrelevant during title/abstract screening
Amugsi 2015	Socio-demographic and environmental determinants of infectious disease morbidity in children under 5 years in Ghana	2015	Global Health Action	8	10.3402/gha.v8.29349	Irrelevant during title/abstract screening
Duvignaud 2014	Incidence of malaria-related fever and morbidity due to Plasmodium falciparum among HIV1-infected pregnant women: A prospective cohort study in South Benin	2014	Malar. J.	13	10.1186/1475-2875-13-255	Irrelevant during title/abstract screening
Temilola 2015	Distinguishing predisposing factors for enamel hypoplasia and molar-incisor hypomineralization in children in Ile-Ife, Nigeria	2015	Braz. J. Oral Sci.	14	10.1590/1677-3225v14n4a12	Irrelevant during title/abstract screening
Olatunya 2015	Childhood poisoning at a tertiary hospital in South West Nigeria	2015	J. Nepal Paediatr. Soc.	35	10.3126/jnps.v35i2.12548	Irrelevant during title/abstract screening
Hailu 2014	Childhood tuberculosis and its treatment outcomes in Addis Ababa: A 5-years retrospective study	2014	BMC Pediatr.	14	10.1186/1471-2431-14-61	Irrelevant during title/abstract screening
Salim 2014	Enterobiasis and strongyloidiasis and associated co-infections and morbidity markers in infants, preschool- and school-aged children from rural coastal Tanzania: A cross-sectional study	2014	BMC Infect. Dis.	14	10.1186/s12879-014-0644-7	Irrelevant during title/abstract screening
Matangila 2014	Malaria, schistosomiasis and soil transmitted helminth burden and their correlation with anemia in children attending primary schools in kinshasa, democratic republic of congo	2014	PLoS ONE	9	10.1371/journal.pone.0110789	Irrelevant during title/abstract screening
Hendry 2014	Model development including interactions with multiple imputed data	2014	BMC Med. Res. Methodol.	14	10.1186/1471-2288-14-136	Irrelevant during title/abstract screening
Degefie 2014	Local understandings of care during delivery and postnatal period to inform home based package of newborn care interventions in rural Ethiopia: A qualitative study	2014	BMC Int. Health Hum. Rights	14	10.1186/1472-698X-14-17	Irrelevant during title/abstract screening
Tann 2014	Prevalence of bloodstream pathogens is higher in neonatal encephalopathy cases vs. controls using a novel panel of real-time PCR assays	2014	PLoS ONE	9	10.1371/journal.pone.0097259	Irrelevant during title/abstract screening
Ramaiya 2014	A systematic review of risk factors for neonatal mortality in Adolescent Mother's in Sub Saharan Africa	2014	BMC Res. Notes	7	10.1186/1756-0500-7-750	Irrelevant during title/abstract screening
Miller 2014	Coverage and equitability of interventions to prevent child mortality in rural Jimma and west hararghe zones, oromia region, Ethiopia	2014	Ethiop. Med. J.	52		Irrelevant during title/abstract screening
Barry 2014	Ebola outbreak in Conakry, Guinea: Epidemiological, clinical, and outcome features	2014	Med. Mal. Infect.	44	10.1016/j.medmal.2014.09.009	Irrelevant during title/abstract screening
Rosa 2014	Assessing the impact of water filters and improved cook stoves on drinking water quality and household air pollution: A randomised controlled trial in Rwanda	2014	PLoS ONE	9	10.1371/journal.pone.0091011	Irrelevant during title/abstract screening
Theodoratou 2014	Global, regional, and national estimates of pneumonia burden in HIV-infected children in 2010: A meta-analysis and modelling study	2014	Lancet Infect. Dis.	14	10.1016/S1473-3099(14)70990-9	Irrelevant during title/abstract screening
Endris 2015	Seroprevalence of syphilis and human immunodeficiency virus infections among pregnant women who attend the University of Gondar teaching hospital, Northwest Ethiopia: A cross sectional study	2015	BMC Infect. Dis.	15	10.1186/s12879-015-0848-5	Irrelevant during title/abstract screening
Mungati 2014	Factors affecting diagnosis and management of hypertension in Mazowe District of Mashonaland Central Province in Zimbabwe: 2012	2014	BMC Cardiovasc. Disord.	14	10.1186/1471-2261-14-102	Irrelevant during title/abstract screening
Hürlimann 2014	The epidemiology of polyparasitism and implications for morbidity in two rural communities of Côte d'Ivoire	2014	Parasites Vectors	7	10.1186/1756-3305-7-81	Irrelevant during title/abstract screening
Hamusse 2014	Fifteen-year trend in treatment outcomes among patients with pulmonary smear-positive tuberculosis and its determinants in Arsi Zone, Central Ethiopia	2014	Global Health Action	7	10.3402/gha.v7.25382	Irrelevant during title/abstract screening
Bose 2015	Sequencing and analysis of globally obtained human respiratory syncytial virus a and B genomes	2015	PLoS ONE	10	10.1371/journal.pone.0120098	Irrelevant during title/abstract screening
Noble 2015	Interethnic diversity of the CD209 (rs4804803) gene promoter polymorphism in African but not American sickle cell disease	2015	PeerJ	2015	10.7717/peerj.799	Irrelevant during title/abstract screening
Umeh 2014	Immunogenicity and safety of the candidate RTS,S/AS01 vaccine in young Nigerian children: A randomized, double-blind, lot-to-lot consistency trial	2014	Vaccine	32	10.1016/j.vaccine.2014.07.067	Irrelevant during title/abstract screening
Fisker 2014	Co-administration of live measles and yellow fever vaccines and inactivated pentavalent vaccines is associated with increased mortality compared with measles and yellow fever vaccines only. An observational study from Guinea-Bissau	2014	Vaccine	32	10.1016/j.vaccine.2013.11.074	Irrelevant during title/abstract screening
Diro 2015	Clinical aspects of paediatric visceral leishmaniasis in North-west Ethiopia	2015	Trop. Med. Int. Health	20	10.1111/tmi.12407	Irrelevant during title/abstract screening
Karanja 2014	Prevalence of hearing loss in children following bacterial meningitis in a tertiary referral hospital	2014	BMC Res. Notes	7	10.1186/1756-0500-7-138	Irrelevant during title/abstract screening
NdeffoMbah 2014	Impact of Schistosoma mansoni on Malaria Transmission in Sub-Saharan Africa	2014	PLoS. Negl. Trop. Dis.	8	10.1371/journal.pntd.0003234	Irrelevant during title/abstract screening
Rahimi 2014	Severe vivax malaria: A systematic review and meta-analysis of clinical studies since 1900	2014	Malar. J.	13	10.1186/1475-2875-13-481	Irrelevant during title/abstract screening
Gayawan 2014	A bayesian multinomial modeling of spatial pattern of co-morbidity of malaria and non-malarial febrile illness among young children in Nigeria	2014	Trans. R. Soc. Trop. Med. Hyg.	108	10.1093/trstmh/tru068	Irrelevant during title/abstract screening
Onyiriuka 2014	Hyperglycaemia among nigerian infants weighing less than 1,500 grammes at birth: A retrospective assessment of the clinical data	2014	Rom. J. Diabetes Nutr. Metab. Dis.	21	10.2478/rjdnmd-2014-0012	Irrelevant during title/abstract screening
Chandra 2013	Creative solutions to extraordinary challenges in clinical trials: Methodology of a phase III trial of azithromycin and chloroquine fixed-dose combination in pregnant women in Africa	2013	Malaria J.	12	10.1186/1475-2875-12-122	Irrelevant during title/abstract screening
Pandolfelli 2013	The African development bank, structural adjustment, and child mortality: A cross-national analysis of Sub-Saharan Africa	2013	Int. J. Health Serv.	43	10.2190/HS.43.2.i	Irrelevant during title/abstract screening
Rajatonirina 2013	Outcome Risk Factors during Respiratory Infections in a Paediatric Ward in Antananarivo, Madagascar 2010-2012	2013	PLoS ONE	8	10.1371/journal.pone.0072839	Irrelevant during title/abstract screening
Obiorah 2014	Coroner autopsy study of homicides in Rivers State of Nigeria: 11-year review	2014	Med. Sci. Law	54	10.1177/0025802413484140	Irrelevant during title/abstract screening
Gómez 2013	Phylogenetic analysis of G1P[6] group A rotavirus strains detected in Northeast Brazilian children fully vaccinated with Rotarix™	2013	Infec. Genet. Evol.	19	10.1016/j.meegid.2013.03.028	Irrelevant during title/abstract screening
Robinson 2014	Hirmi Valley liver disease: A disease associated with exposure to pyrrolizidine alkaloids and DDT	2014	J. Hepatol.	60	10.1016/j.jhep.2013.07.039	Irrelevant during title/abstract screening
Andersson 2013	The epidemiology of hepatitis B virus infection in HIV-infected and HIV-uninfected pregnant women in the Western Cape, South Africa	2013	Vaccine	31	10.1016/j.vaccine.2013.08.028	Irrelevant during title/abstract screening
Kitui 2013	Factors influencing place of delivery for women in Kenya: An analysis of the Kenya demographic and health survey, 2008/2009	2013	BMC Pregnancy Childbirth	13	10.1186/1471-2393-13-40	Irrelevant during title/abstract screening
Gesuete 2013	Rasmussen's Aneurysm in Childhood: A Case Report	2013	Congenit. Heart Dis.	8	10.1111/j.1747-0803.2011.00609.x	Irrelevant during title/abstract screening
Feleke 2013	Reproductive health service utilization and associated factors among adolescents (15-19 years old) in Gondar town, Northwest Ethiopia	2013	BMC Health Serv. Res.	13	10.1186/1472-6963-13-294	Irrelevant during title/abstract screening
Valadas 2013	Tuberculosis with malaria or HIV co-infection in a large hospital in Luanda, Angola	2013	J. Infect. Dev. Ctries.	7	10.3855/jidc.2703	Irrelevant during title/abstract screening
Douglas 2013	Major Burden of Severe Anemia from Non-Falciparum Malaria Species in Southern Papua: A Hospital-Based Surveillance Study	2013	PLoS Med.	10	10.1371/journal.pmed.1001575	Irrelevant during title/abstract screening
Wittenberg 2013	Quo vadis child health in South Africa?	2013	SAJCH S. Afr. J. Child health	7	10.7196/SAJCH.686	Irrelevant during title/abstract screening
vanGemert 2013	Impact of chronic respiratory symptoms in a rural area of sub-Saharan Africa: An in-depth qualitative study in the Masindi district of Uganda	2013	Prim. Care Respir. J.	22	10.4104/pcrj.2013.00064	Irrelevant during title/abstract screening
Kotloff 2013	Burden and aetiology of diarrhoeal disease in infants and young children in developing countries (the Global Enteric Multicenter Study, GEMS): A prospective, case-control study	2013	Lancet	382	10.1016/S0140-6736(13)60844-2	Irrelevant during title/abstract screening
Phan 2014	New astrovirus in human feces from Burkina Faso	2014	J. Clin. Virol.	60	10.1016/j.jcv.2014.03.024	Irrelevant during title/abstract screening
VickersSaarel 2014	Congenital long QT syndrome: The race to refine risk	2014	Heart Rhythm	11	10.1016/j.hrthm.2013.10.041	Irrelevant during title/abstract screening
Ichoku 2013	Africanizing the social determinants of health: Embedded structural inequalities and current health outcomes in Sub-Saharan Africa	2013	Int. J. Health Serv.	43	10.2190/HS.43.4.i	Irrelevant during title/abstract screening
Kono 2014	Viruses associated with influenza-like-illnesses in Papua New Guinea, 2010	2014	J. Med. Virol.	86	10.1002/jmv.23786	Irrelevant during title/abstract screening
Odusanya 2013	Immunogenicity, safety and reactogenicity of the 10-valent pneumococcal non-typeable haemophilus influenzae protein D conjugate vaccine (PHiD-CV) in Nigerian Infants: a randomised trial	2013	Niger Postgrad Med J	20		Irrelevant during title/abstract screening
Nakamura 2014	Brief Communication: Orphaned male Chimpanzees die young even after weaning	2014	Am. J. Phys. Anthropol.	153	10.1002/ajpa.22411	Irrelevant during title/abstract screening
Meurs 2013	Micro-Geographical Heterogeneity in Schistosoma mansoni and S. haematobium Infection and Morbidity in a Co-Endemic Community in Northern Senegal	2013	PLoS. Negl. Trop. Dis.	7	10.1371/journal.pntd.0002608	Irrelevant during title/abstract screening
Cluver 2013	Poverty, AIDS and child health: Identifying highest-risk children in South Africa	2013	S. Afr. Med. J.	103	10.7196/SAMJ.7045	Irrelevant during title/abstract screening
Downing 2013	Review: Potential druggable targets for the treatment of early onset preeclampsia	2013	Pregnancy Hypertens.	3	10.1016/j.preghy.2013.04.120	Irrelevant during title/abstract screening
Kinabo 2013	Dynamics of nasopharyngeal bacterial colonisation in HIV-exposed young infants in Tanzania	2013	Trop. Med. Int. Health	18	10.1111/tmi.12057	Irrelevant during title/abstract screening
Petrie 2014	Relative health performance in BRICS over the past 20 years: The winners and losers	2014	Bull. WHO	92	10.2471/BLT.13.132480	Irrelevant during title/abstract screening
Chikezie 2013	Depression among people living with human immunodeficiency virus infection/acquired immunodeficiency syndrome in Benin City, Nigeria: A comparative study	2013	Niger. J. Clin. Pract.	16	10.4103/1119-3077.110148	Irrelevant during title/abstract screening
Russell 2013	Towards the WHO target of zero childhood tuberculosis deaths: An analysis of mortality in 13 locations in Africa and Asia	2013	Int. J. Tuberc. Lung Dis.	17	10.5588/ijtld.13.0238	Irrelevant during title/abstract screening
Cohen 2013	Severe influenza-associated respiratory infection in high HIV prevalence setting, South Africa, 2009-2011	2013	Emerg. Infect. Dis.	19	10.3201/eid1911.130546	Irrelevant during title/abstract screening
Atari 2014	Gender differences in the prevalence and determinants of tobacco use among school-aged adolescents (11 - 17 years) in sudan and south sudan	2014	Pan Afr. Med. J.	18	10.11604/pamj.2014.18.118.3202	Irrelevant during title/abstract screening
Nwolisa 2013	Prevalence of hepatitis B co-infection amongst HIV infected children attending a care and treatment centre in Owerri, South-Eastern Nigeria	2013	Pan Afr. Med. J.	14	10.11604/pamj.2013.14.89.1711	Irrelevant during title/abstract screening
Ugburo 2013	Neonatal burns in Lagos, South-Western Nigeria: Epidemiology and outcome of management	2013	Burns	39	10.1016/j.burns.2012.07.025	Irrelevant during title/abstract screening
Muriuki 2013	Prevalence of hepatitis B and C viral co-infections among HIV-1 infected individuals in Nairobi, Kenya	2013	BMC Res. Notes	6	10.1186/1756-0500-6-363	Irrelevant during title/abstract screening
Christopher 2013	Bacteremia and resistant gram-negative pathogens among under-fives in Tanzania	2013	Ital. J. Pediatr.	39	10.1186/1824-7288-39-27	Irrelevant during title/abstract screening
Fuller 2013	Estimation of the National Disease Burden of Influenza-Associated Severe Acute Respiratory Illness in Kenya and Guatemala: A Novel Methodology	2013	PLoS ONE	8	10.1371/journal.pone.0056882	Irrelevant during title/abstract screening
Poirot 2013	Mass drug administration for malaria	2013	Cochrane Database Syst. Rev.	2013	10.1002/14651858.CD008846.pub2	Irrelevant during title/abstract screening
Ojo 2013	Surgical outreach program in poor rural nigerian communities	2013	Rural Remote Health	13		Irrelevant during title/abstract screening
Hallbauer 2014	Co-morbidities in children presenting with chronic suppurative otitis media- A South African study	2014	J. Trop. Pediatr.	60	10.1093/tropej/fmt107	Irrelevant during title/abstract screening
Harding 2014	Availability of essential drugs for managing HIV-related pain and symptoms within 120 PEPFAR-funded health facilities in East Africa: A cross-sectional survey with onsite verification	2014	Palliative Med.	28	10.1177/0269216313498637	Irrelevant during title/abstract screening
Mulu 2013	Hepatotoxicity and associated risk factors in HIV-infected patients receiving antiretroviral therapy at Felege Hiwot Referral Hospital, Bahirdar, Ethiopia	2013	Ethiop J Health Sci	23	10.4314/ejhs.v23i3.4	Irrelevant during title/abstract screening
Poka 2013	Clinical management of diarrhoea in children	2013	P N G Med J	56		Irrelevant during title/abstract screening
Martin 2013	Using formative research to design a behavior change strategy to increase the use of improved cookstoves in Peri-urban Kampala, Uganda	2013	Int. J. Environ. Res. Public Health	10	10.3390/ijerph10126920	Irrelevant during title/abstract screening
Kew 2013	Epidemiology of hepatocellular carcinoma in sub-Saharan Africa	2013	Ann. Hepatol.	12	10.1016/s1665-2681(19)31354-7	Irrelevant during title/abstract screening
Finney 2013	Chronic obstructive pulmonary disease in sub-Saharan Africa: A systematic review	2013	Int. J. Tuberc. Lung Dis.	17	10.5588/ijtld.12.0619	Irrelevant during title/abstract screening
Benyera 2013	Outcomes in malnourished children at a tertiary hospital in Swaziland after implementation of the World Health Organization treatment guidelines	2013	SAJCH S. Afr. J. Child health	7	10.7196/SAJCH.626	Irrelevant during title/abstract screening
MuhindoMavoko 2013	Impact of retreatment with an artemisinin-based combination on malaria incidence and its potential selection of resistant strains: Study protocol for a randomized controlled clinical trial	2013	Trials	14	10.1186/1745-6215-14-307	Irrelevant during title/abstract screening
Adewuyi 2013	Pattern of paediatric solid cancers seen in radiotherapy and oncology department, Ahmadu Bello University Teaching Hospital, Zaria - Nigeria	2013	Niger Postgrad Med J	20		Irrelevant during title/abstract screening
Yehouessi-Vignikin 2013	Maxillary sinusitis: 1752 cases at the ear-nose-throat department of a teaching hospital in Cotonou, Benin	2013	Eur. Ann. Otorhinolaryngol. Head Neck Dis.	130	10.1016/j.anorl.2012.01.006	Irrelevant during title/abstract screening
Springer 2013	Characteristics of children with pervasive developmental disorders attending a developmental clinic in the Western Cape Province, South Africa	2013	SAJCH S. Afr. J. Child health	7	10.7196/SAJCH.530	Irrelevant during title/abstract screening
VanDenBogaart 2013	Concomitant malaria among visceral leishmaniasis in-patients from Gedarif and Sennar States, Sudan: A retrospective case-control study	2013	BMC Public Health	13	10.1186/1471-2458-13-332	Irrelevant during title/abstract screening
Kyeyune 2014	The interaction between malaria and human immunodeficiency virus infection in severely anaemic Malawian children: A prospective longitudinal study	2014	Trop. Med. Int. Health	19	10.1111/tmi.12295	Irrelevant during title/abstract screening
Henegar 2013	Impact of HIV on clinical presentation and outcomes of tuberculosis treatment at primary care level	2013	Int. J. Tuberc. Lung Dis.	17	10.5588/ijtld.13.0151	Irrelevant during title/abstract screening
Buck 2013	Risk factors for mortality in Malawian children with human immunodeficiency virus and tuberculosis co-infection	2013	Int. J. Tuberc. Lung Dis.	17	10.5588/ijtld.13.0030	Irrelevant during title/abstract screening
deClareBronsvoort 2013	Design and descriptive epidemiology of the Infectious Diseases of East African Livestock (IDEAL) project, a longitudinal calf cohort study in western Kenya	2013	BMC Vet. Res.	9	10.1186/1746-6148-9-171	Irrelevant during title/abstract screening
Ahmed 2014	Does a significant reduction in malaria risk make lopinavir/ritonavir-based ART cost-effective for children with HIV in co-endemic, low-resource settings?	2014	Trans. R. Soc. Trop. Med. Hyg.	108	10.1093/trstmh/trt108	Irrelevant during title/abstract screening
Marete 2013	Nutritional status of children admitted for diarrhoeal diseases in a referral hospital in western Kenya	2013	East Afr. Med. J.	90		Irrelevant during title/abstract screening
Jaka 2013	Gastric outlet obstruction at Bugando Medical Centre in Northwestern Tanzania: A prospective review of 184 cases	2013	BMC Surg.	13	10.1186/1471-2482-13-41	Irrelevant during title/abstract screening
Khasakhala 2013	Suicidal behaviour among youths associated with psychopathology in both parents and youths attending outpatient psychiatric clinic in Kenya	2013	Ann. Gen. Psychiatry	12	10.1186/1744-859X-12-13	Irrelevant during title/abstract screening
Kompala 2013	Transmission of tuberculosis in resource-limited settings	2013	Curr. HIV/AIDS Rep.	10	10.1007/s11904-013-0164-x	Irrelevant during title/abstract screening
Ivan 2013	Helminthic Infections Rates and Malaria in HIV-Infected Pregnant Women on Anti-Retroviral Therapy in Rwanda	2013	PLoS. Negl. Trop. Dis.	7	10.1371/journal.pntd.0002380	Irrelevant during title/abstract screening
Bwakura-Dangarembizi 2014	A randomized trial of prolonged co-trimoxazole in HIV-infected children in Africa	2014	New Engl. J. Med.	370	10.1056/NEJMoa1214901	Irrelevant during title/abstract screening
Mendenhall 2013	Psychological and Physical Co-Morbidity among Urban South African Women	2013	PLoS ONE	8	10.1371/journal.pone.0078803	Irrelevant during title/abstract screening
Olusesi 2013	Allergy history as a predictor of early onset adenoids/adenotonsillar hypertrophy among Nigerian children	2013	Int. J. Pediatr. Otorhinolaryngol.	77	10.1016/j.ijporl.2013.04.004	Irrelevant during title/abstract screening
Okike 2013	Cerebral palsy among children seen in the neurology clinic of federal medical centre (FMC), Asaba	2013	J. Community Health	38	10.1007/s10900-012-9608-2	Irrelevant during title/abstract screening
Naicker 2014	Two trisomy 22 live births in one hospital in 15 months: Is it as rare as we thought?	2014	Fetal Pediatr. Pathol.	33	10.3109/15513815.2013.842273	Irrelevant during title/abstract screening
Chu 2014	Pilot Assessment of Soil-Transmitted Helminthiasis in the Context of Transmission Assessment Surveys for Lymphatic Filariasis in Benin and Tonga	2014	PLoS. Negl. Trop. Dis.	8	10.1371/journal.pntd.0002708	Irrelevant during title/abstract screening
vanDijk 2013	Effectiveness of Efavirenz-Based Regimens in Young HIV-Infected Children Treated for Tuberculosis: A Treatment Option for Resource-Limited Settings	2013	PLoS ONE	8	10.1371/journal.pone.0055111	Irrelevant during title/abstract screening
Naidoo 2013	Ambient pollution and respiratory outcomes among schoolchildren in Durban, South Africa	2013	SAJCH S. Afr. J. Child health	7	10.7196/SAJCH.598	Irrelevant during title/abstract screening
Nhampossa 2013	Severe malnutrition among children under the age of 5 years admitted to a rural district hospital in southern Mozambique	2013	Public Health Nutr.	16	10.1017/S1368980013001080	Irrelevant during title/abstract screening
Adebola 2014	Hypoxemia predicts death from severe falciparum malaria among children under 5 years of age in Nigeria: The need for pulse oximetry in case management	2014	Afr. Health Sci.	14	10.4314/ahs.v14i2.16	Irrelevant during title/abstract screening
Akinbami 2013	Health and environmental implications of rural female entrepreneurship practices in Osun state Nigeria	2013	Ambio	42	10.1007/s13280-012-0355-5	Irrelevant during title/abstract screening
Shani 2013	The second generation and asthma: Prevalence of asthma among Israeli born children of Ethiopian origin	2013	Respir. Med.	107	10.1016/j.rmed.2012.12.024	Irrelevant during title/abstract screening
Onotai 2013	Adenoid and tonsil surgeries in children: How relevant is pre-operative blood grouping and cross-matching?	2013	Afr. J. Paediatr. Surg.	10	10.4103/0189-6725.120887	Irrelevant during title/abstract screening
Nalli 2014	The effects of lupus and antiphospholipid antibody syndrome on foetal outcomes	2014	Lupus	23	10.1177/0961203313501402	Irrelevant during title/abstract screening
Thumbiran 2014	Hepatitis B and HIV co-infection in pregnant women: Indication for routine antenatal hepatitis b virus screening in a high HIV prevalence setting	2014	S. Afr. Med. J.	104	10.7196/SAMJ.7299	Irrelevant during title/abstract screening
Olupot-Olupot 2013	Endotoxaemia is common in children with Plasmodium falciparum malaria	2013	BMC Infect. Dis.	13	10.1186/1471-2334-13-117	Irrelevant during title/abstract screening
Ireland 2014	Low risk, but not no risk, of umbilical hernia complications requiring acute surgery in childhood	2014	J. Paediatr. Child Health	50	10.1111/jpc.12480	Irrelevant during title/abstract screening
Hassan-Hanga 2013	Pediatric HIV in kano, Nigeria	2013	Niger. J. Clin. Pract.	16	10.4103/1119-3077.116905	Irrelevant during title/abstract screening
Tsukinoki 2013	Non-communicable disease epidemic: epidemiology in action (EuroEpi 2013 and NordicEpi 2013): Aarhus, Denmark from 11 August to 14 August 2013	2013	Eur. J. Epidemiol.	28	10.1007/s10654-013-9820-0	Irrelevant during title/abstract screening
Akinwale 2013	Human cytomegalovirus infection in Nigerians living with human immunodeficiency virus	2013	Ann. Trop. Med. Public Health	6	10.4103/1755-6783.115205	Irrelevant during title/abstract screening
Kilale 2013	High prevalence of tuberculosis diagnosed during autopsy examination at Muhimbili national hospital in dares salaam, Tanzania	2013	Tanzan. J. Health Res.	15	10.4314/thrb.v15i3.2	Irrelevant during title/abstract screening
Musenge 2013	The contribution of spatial analysis to understanding HIV/TB mortality in children: a structural equation modelling approach.	2013	Glob Health Action	6	10.3402/gha.v6i0.19266	Irrelevant during title/abstract screening
Enan 2013	Survey of causative agents for acute respiratory infections among patients in Khartoum- State, Sudan, 2010-2011	2013	Virol. J.	10	10.1186/1743-422X-10-312	Irrelevant during title/abstract screening
Ayoade 2013	Mortality pattern in surgical wards of a university teaching hospital in southwest Nigeria: A review	2013	World J. Surg.	37	10.1007/s00268-012-1877-5	Irrelevant during title/abstract screening
Kihla 2014	Risk factors for wound infection in health care facilities in Buea, Cameroon: Aerobic bacterial pathogens and antibiogram of isolates	2014	Pan Afr. Med. J.	18	10.11604/pamj.2014.18.6.2304	Irrelevant during title/abstract screening
Conradie 2013	Integrating tuberculosis/HIV treatment: An evaluation of the tuberculosis outcomes of patients co-infected with tuberculosis and HIV in the Breede Valley subdistrict	2013	S. Afr. Fam. Pract.	55	10.1080/20786204.2013.10874399	Irrelevant during title/abstract screening
Vermund 2013	Combination prevention: New hope for stopping the epidemic	2013	Curr. HIV/AIDS Rep.	10	10.1007/s11904-013-0155-y	Irrelevant during title/abstract screening
Brueggemann 2013	Population genetic structure of Streptococcus pneumoniae in Kilifi, Kenya, prior to the introduction of pneumococcal conjugate vaccine	2013	PLoS ONE	8	10.1371/journal.pone.0081539	Irrelevant during title/abstract screening
Hamdan 2013	Implications of inconsistent anaemia policies for children and adolescents in Africa	2013	Public Health Nutr.	17	10.1017/S1368980013003121	Irrelevant during title/abstract screening
Noone 2013	Plasma cytokines, chemokines and cellular immune responses in pre-school Nigerian children infected with Plasmodium falciparum	2013	Malaria J.	12	10.1186/1475-2875-12-5	Irrelevant during title/abstract screening
Sicuri 2013	The economic costs of malaria in children in three sub-Saharan countries: Ghana, Tanzania and Kenya	2013	Malaria J.	12	10.1186/1475-2875-12-307	Irrelevant during title/abstract screening
Kinyanda 2013	Prevalence and risk factors of depression in childhood and adolescence as seen in 4 districts of north-eastern Uganda	2013	BMC Int. Health Hum. Rights	13	10.1186/1472-698X-13-19	Irrelevant during title/abstract screening
Ugwu 2013	Factors influencing adherence to paediatric antiretroviral therapy in Portharcourt, South- South Nigeria	2013	Pan Afr. Med. J.	16	10.11604/pamj.2013.16.30.1877	Irrelevant during title/abstract screening
Shiri 2013	Interrelationship of Streptococcus pneumoniae, Haemophilus influenzae and Staphylococcus aureus colonization within and between pneumococcal-vaccine naïve mother-child dyads	2013	BMC Infect. Dis.	13	10.1186/1471-2334-13-483	Irrelevant during title/abstract screening
Grandgirard 2013	The causative pathogen determines the inflammatory profile in cerebrospinal fluid and outcome in patients with bacterial meningitis	2013	Mediators Inflamm.	2013	10.1155/2013/312476	Irrelevant during title/abstract screening
Nadjm 2012	Severe febrile illness in adult hospital admissions in Tanzania: A prospective study in an area of high malaria transmission	2012	Trans. R. Soc. Trop. Med. Hyg.	106	10.1016/j.trstmh.2012.08.006	Irrelevant during title/abstract screening
Kok 2012	The emergence and current performance of a health research system: Lessons from Guinea Bissau	2012	Health Res. Policy Syst.	10	10.1186/1478-4505-10-5	Irrelevant during title/abstract screening
Baiden 2011	An evaluation of the clinical assessments of Under-Five febrile children presenting to primary health facilities in rural Ghana	2011	PLoS ONE	6	10.1371/journal.pone.0028944	Irrelevant during title/abstract screening
Marseille 2012	Taking ART to Scale: Determinants of the Cost and Cost-Effectiveness of Antiretroviral Therapy in 45 Clinical Sites in Zambia	2012	PLoS ONE	7	10.1371/journal.pone.0051993	Irrelevant during title/abstract screening
Adegoke 2012	Determinants of mortality in Nigerian children with severe anaemia	2012	S. Afr. Med. J.	102	10.7196/SAMJ.5240	Irrelevant during title/abstract screening
Tabu 2012	Differing burden and epidemiology of non-typhi Salmonella bacteremia in rural and urban Kenya, 2006-2009	2012	PLoS ONE	7	10.1371/journal.pone.0031237	Irrelevant during title/abstract screening
Dhillon 2012	The impact of reducing financial barriers on utilisation of a primary health care facility in Rwanda	2012	Global Public Health	7	10.1080/17441692.2011.593536	Irrelevant during title/abstract screening
Meda 2011	Leadership and vision in the improvement of universal health care coverage in low-income countries	2011	Cah. Sante	21	10.1684/san.2011.0268	Irrelevant during title/abstract screening
Hestvik 2011	Prevalence of Helicobacter pylori in HIV-infected, HAART-nave Ugandan children: A hospital-based survey	2011	J. Int. AIDS Soc.	14	10.1186/1758-2652-14-34	Irrelevant during title/abstract screening
Lubinga 2011	Potential drug-drug interactions on in-patient medication prescriptions at Mbarara Regional Referral Hospital (MRRH) in western Uganda: Prevalence, clinical importance and associated factors	2011	Afr. Health Sci.	11		Irrelevant during title/abstract screening
Reddy 2012	GSTM1 and GSTP1 gene variants and the effect of air pollutants on lung function measures in South African children	2012	Am. J. Ind. Med.	55	10.1002/ajim.22012	Irrelevant during title/abstract screening
Eze 2012	Complications and co-morbidities in radiographs of patients in traditional bone setters' homes in Ogwa, Edo State, Nigeria: A community-based study	2012	Eur. J. Radiol.	81	10.1016/j.ejrad.2011.06.030	Irrelevant during title/abstract screening
VanKerkhove 2011	Epidemiologic and virologic assessment of the 2009 influenza A (H1N1) pandemic on selected temperate countries in the Southern Hemisphere: Argentina, Australia, Chile, New Zealand and South Africa	2011	Influ. Other Respir. Viruses	5	10.1111/j.1750-2659.2011.00249.x	Irrelevant during title/abstract screening
Haberer 2012	Multiple measures reveal antiretroviral adherence successes and challenges in HIV-infected Ugandan children	2012	PLoS ONE	7	10.1371/journal.pone.0036737	Irrelevant during title/abstract screening
Carrol 2011	PCR improves diagnostic yield from lung aspiration in malawian children with radiologically confirmed pneumonia	2011	PLoS ONE	6	10.1371/journal.pone.0021042	Irrelevant during title/abstract screening
Hawkes 2011	Inhaled nitric oxide for the adjunctive therapy of severe malaria: Protocol for a randomized controlled trial	2011	Trials	12	10.1186/1745-6215-12-176	Irrelevant during title/abstract screening
Shah 2012	Predictors of mortality, length of stay and co-morbid hypothermia in hospitalized neonates with pneumonia in Eritrea, Africa	2012	J. Trop. Pediatr.	58	10.1093/tropej/fmr066	Irrelevant during title/abstract screening
Larbi 2011	High body mass index is not associated with atopy in schoolchildren living in rural and urban areas of Ghana	2011	BMC Public Health	11	10.1186/1471-2458-11-469	Irrelevant during title/abstract screening
Roxby 2012	Effects of valacyclovir on markers of disease progression in postpartum women co-infected with HIV-1 and Herpes simplex virus-2	2012	PLoS ONE	7	10.1371/journal.pone.0038622	Irrelevant during title/abstract screening
Johnstone-Robertson 2011	Social mixing patterns within a South African township community: Implications for respiratory disease transmission and control	2011	Am. J. Epidemiol.	174	10.1093/aje/kwr251	Irrelevant during title/abstract screening
Olayiwola 2011	Day-case herniotomy surgery for children with inhalational anaesthesia in Lagos, Nigeria	2011	Maced. J. Med. Sci.	4	10.3889/MJMS.1857-5773.2011.0166	Irrelevant during title/abstract screening
Banfield 2012	Factors associated with the performance of a blood-based interferon-γ release assay in diagnosing tuberculosis	2012	PLoS ONE	7	10.1371/journal.pone.0038556	Irrelevant during title/abstract screening
Okunola 2012	Co-existence of urinary tract infection and malaria among children under five years old: a report from Benin City, Nigeria.	2012	Saudi J Kidney Dis Transpl	23		Irrelevant during title/abstract screening
Said 2012	Allergic rhinitis and its associated co-morbidities at Bugando Medical Centre in Northwestern Tanzania; A prospective review of 190 cases	2012	BMC Ear Nose Throat Disord.	12	10.1186/1472-6815-12-13	Irrelevant during title/abstract screening
Falk 2011	Environmental-and injury-related epidemic-assistance investigations, 1946-2005	2011	Am. J. Epidemiol.	174	10.1093/aje/kwr313	Irrelevant during title/abstract screening
Rook 2011	Hygiene and other early childhood influences on the subsequent function of the immune system	2011	Dig. Dis.	29	10.1159/000323877	Irrelevant during title/abstract screening
Dicko 2011	Primary vaccination with the 10-valent pneumococcal non-typeable Haemophilus influenzae protein D conjugate vaccine (PHiD-CV) in infants in Mali and Nigeria: A randomized controlled trial	2011	BMC Public Health	11	10.1186/1471-2458-11-882	Irrelevant during title/abstract screening
Anto 2011	Simultaneous administration of praziquantel, ivermectin and albendazole, in a community in rural northern Ghana endemic for schistosomiasis, onchocerciasis and lymphatic filariasis	2011	Trop. Med. Int. Health	16	10.1111/j.1365-3156.2011.02814.x	Irrelevant during title/abstract screening
Pelkonen 2012	Picornaviruses in cerebrospinal fluid of children with meningitis in Luanda, Angola	2012	J. Med. Virol.	84	10.1002/jmv.23304	Irrelevant during title/abstract screening
Goon 2011	Centripetal fat patterning in South African children	2011	Pak. J. Med. Sci.	27		Irrelevant during title/abstract screening
vandenBogaart 2012	Prevalence, features and risk factors for malaria co-infections amongst visceral leishmaniasis patients from Amudat hospital, Uganda	2012	PLoS. Negl. Trop. Dis.	6	10.1371/journal.pntd.0001617	Irrelevant during title/abstract screening
Bakare 2011	Functional status and its associated factors in Nigerian adolescents with bipolar disorder	2011	Afr. J. Psychiatry (South Africa)	14	10.4314/ajpsy.v14i5.7	Irrelevant during title/abstract screening
Chu 2012	Arsenic-induced interstitial myocardial fibrosis reveals a new insight into drug-induced long QT syndrome	2012	Cardiovasc. Res.	96	10.1093/cvr/cvs230	Irrelevant during title/abstract screening
Soares-Weiser 2012	Vaccines for preventing rotavirus diarrhoea: vaccines in use.	2012	Cochrane Database Syst Rev	2		Irrelevant during title/abstract screening
Leung 2011	The adaptive potential during nasopharyngeal colonisation of Streptococcus pneumoniae	2011	Infec. Genet. Evol.	11	10.1016/j.meegid.2011.09.002	Irrelevant during title/abstract screening
Meurs 2012	Epidemiology of mixed Schistosoma mansoni and Schistosoma haematobium infections in northern Senegal	2012	Int. J. Parasitol.	42	10.1016/j.ijpara.2012.02.002	Irrelevant during title/abstract screening
Becker 2011	Diagnosis, clinical features, and self-reported morbidity of Strongyloides stercoralis and hookworm infection in a co-endemic setting	2011	PLoS. Negl. Trop. Dis.	5	10.1371/journal.pntd.0001292	Irrelevant during title/abstract screening
Florey 2012	Partnering parasites: Evidence of synergism between heavy schistosoma haematobium and plasmodium species infections in Kenyan children	2012	PLoS. Negl. Trop. Dis.	6	10.1371/journal.pntd.0001723	Irrelevant during title/abstract screening
Kwofie 2012	Respiratory viruses in children hospitalized for acute lower respiratory tract infection in Ghana	2012	Virol. J.	9	10.1186/1743-422X-9-78	Irrelevant during title/abstract screening
Mashita 2011	Current smoking behaviour among rural South African children: Ellisras Longitudinal Study	2011	BMC Pediatr.	11	10.1186/1471-2431-11-58	Irrelevant during title/abstract screening
Burton 2012	Co-morbidity of epilepsy in Tanzanian children: A community-based case-control study	2012	Seizure	21	10.1016/j.seizure.2011.10.011	Irrelevant during title/abstract screening
Ogundipe 2012	Factors associated with prenatal folic acid and iron supplementation among 21,889 pregnant women in Northern Tanzania: A cross-sectional hospital-based study	2012	BMC Public Health	12	10.1186/1471-2458-12-481	Irrelevant during title/abstract screening
Orren 2012	Complete deficiency of the sixth complement component (C6Q0), susceptibility to Neisseria meningitidis infections and analysis of the frequencies of C6Q0 gene defects in South Africans	2012	Clin. Exp. Immunol.	167	10.1111/j.1365-2249.2011.04525.x	Irrelevant during title/abstract screening
Ubesie 2012	Under-five Protein Energy Malnutrition Admitted at the University of in Nigeria Teaching Hospital, Enugu: A 10 year retrospective review	2012	Nutr. J.	11	10.1186/1475-2891-11-43	Irrelevant during title/abstract screening
Nonaka 2012	Distribution of subsidized insecticide-treated bed nets through a community health committee in Boboye Health District, Niger	2012	Trop. Med. Health	40	10.2149/tmh.2012-06	Irrelevant during title/abstract screening
Chidlow 2012	Respiratory viral pathogens associated with lower respiratory tract disease among young children in the highlands of Papua New Guinea	2012	J. Clin. Virol.	54	10.1016/j.jcv.2012.04.008	Irrelevant during title/abstract screening
Lim 2012	A comparative risk assessment of burden of disease and injury attributable to 67 risk factors and risk factor clusters in 21 regions, 1990-2010: A systematic analysis for the Global Burden of Disease Study 2010	2012	Lancet	380	10.1016/S0140-6736(12)61766-8	Irrelevant during title/abstract screening
Leach 2011	Design of a phase III multicenter trial to evaluate the efficacy of the RTS,S/AS01 malaria vaccine in children across diverse transmission settings in Africa	2011	Malaria J.	10	10.1186/1475-2875-10-224	Irrelevant during title/abstract screening
Ndibazza 2012	Impact of Anthelminthic Treatment in Pregnancy and Childhood on Immunisations, Infections and Eczema in Childhood: A Randomised Controlled Trial	2012	PLoS ONE	7	10.1371/journal.pone.0050325	Irrelevant during title/abstract screening
Gibb 2013	Routine versus clinically driven laboratory monitoring and fi rst-line antiretroviral therapy strategies in African children with HIV (ARROW): A 5-year open-label randomised factorial trial	2013	Lancet	381	10.1016/S0140-6736(12)62198-9	Irrelevant during title/abstract screening
Focá 2012	Malaria and HIV in adults: When the parasite runs into the virus	2012	Mediterr. J. Hematol. Infect. Dis.	4	10.4084/MJHID.2012.032	Irrelevant during title/abstract screening
Pitcher 2011	Chest radiographic presenting features and radiographic progression of pneumocystis pneumonia in South African children	2011	Pediatr. Pulmonol.	46	10.1002/ppul.21465	Irrelevant during title/abstract screening
Khatib 2012	Routine delivery of artemisinin-based combination treatment at fixed health facilities reduces malaria prevalence in Tanzania: An observational study	2012	Malaria J.	11	10.1186/1475-2875-11-140	Irrelevant during title/abstract screening
Chukwu 2011	Asymptomatic bacteriuria in children with sickle cell anemia at the University of Nigeria teaching hospital, Enugu, South East, Nigeria	2011	Ital. J. Pediatr.	37	10.1186/1824-7288-37-45	Irrelevant during title/abstract screening
Wenzel-Smith 2011	Safety and efficacy of procedural sedation and analgesia (PSA) conducted by medical officers in a level 1 hospital in Cape Town	2011	S. Afr. Med. J.	101		Irrelevant during title/abstract screening
Silk 2012	A strategy to increase adoption of locally-produced, ceramic cookstoves in rural Kenyan households	2012	BMC Public Health	12	10.1186/1471-2458-12-359	Irrelevant during title/abstract screening
Brasseur 2012	Anti-malarial drug safety information obtained through routine monitoring in a rural district of South-Western Senegal	2012	Malaria J.	11	10.1186/1475-2875-11-402	Irrelevant during title/abstract screening
Edwards 2012	Evaluating the frequency of bacterial co-infections in children recruited into a malaria pathogenesis study in The Gambia, West Africa using molecular methods	2012	Mol. Cell. Probes	26	10.1016/j.mcp.2012.04.003	Irrelevant during title/abstract screening
Cobb 2013	Nutritional supplementation: The additional costs of managing children infected with HIV in resource-constrained settings	2013	Trop. Med. Int. Health	18	10.1111/tmi.12006	Irrelevant during title/abstract screening
Rubach 2012	Plasma Plasmodium falciparum histidine-rich protein-2 concentrations are associated with malaria severity and mortality in Tanzanian children	2012	PLoS ONE	7	10.1371/journal.pone.0035985	Irrelevant during title/abstract screening
Abdel-Aleem 2012	The selection and use of essential medicines	2012	WHO Tech. Rep. Ser.			Irrelevant during title/abstract screening
Musau 2012	The morbidity and mortality of surgically treated urological patients in a tertiary centre in western Kenya	2012	Ann. Afr. Surg.	9		Irrelevant during title/abstract screening
Venter 2011	Contribution of common and recently described respiratory viruses to annual hospitalizations in children in South Africa	2011	J. Med. Virol.	83	10.1002/jmv.22120	Irrelevant during title/abstract screening
Opondo 2011	Effect of a multi-faceted quality improvement intervention on inappropriate antibiotic use in children with non-bloody diarrhoea admitted to district hospitals in Kenya	2011	BMC Pediatr.	11	10.1186/1471-2431-11-109	Irrelevant during title/abstract screening
Mueller 2011	Study of a localized meningococcal meningitis epidemic in Burkina Faso: Incidence, carriage, and immunity	2011	J. Infect. Dis.	204	10.1093/infdis/jir623	Irrelevant during title/abstract screening
Nyamogoba 2012	HIV co-infection with tuberculous and non-tuberculous mycobacteria in western Kenya: Challenges in the diagnosis and management	2012	Afr. Health Sci.	12	10.4314/ahs.v12i3.9	Irrelevant during title/abstract screening
Kwambana 2011	Early acquisition and high nasopharyngeal co-colonisation by Streptococcus pneumoniae and three respiratory pathogens amongst Gambian new-borns and infants	2011	BMC Infect. Dis.	11	10.1186/1471-2334-11-175	Irrelevant during title/abstract screening
Kim 2012	Epidemiology of respiratory infections caused by atypical bacteria in Two Kenyan refugee camps	2012	J. Immigr. Minor. Health	14	10.1007/s10903-011-9494-1	Irrelevant during title/abstract screening
Masekela 2012	HIV-related bronchiectasis in children: An emerging spectre in high tuberculosis burden areas	2012	Int. J. Tuberc. Lung Dis.	16	10.5588/ijtld.11.0244	Irrelevant during title/abstract screening
Meurs 2012	Bladder Morbidity and Hepatic Fibrosis in Mixed Schistosoma haematobium and S. mansoni Infections: A Population-Wide Study in Northern Senegal	2012	PLoS. Negl. Trop. Dis.	6	10.1371/journal.pntd.0001829	Irrelevant during title/abstract screening
Bouyou-Akotet 2012	Complicated malaria and other severe febrile illness in a pediatric ward in Libreville, Gabon.	2012	BMC Infect. Dis.	12	10.1186/1471-2334-12-216	Irrelevant during title/abstract screening
Amoah 2012	A review of epidemiological studies of asthma in Ghana.	2012	Ghana Med J	46		Irrelevant during title/abstract screening
Wilson 2011	Chronic hepatosplenomegaly in African school children: A common but neglected morbidity associated with schistosomiasis and malaria	2011	PLoS. Negl. Trop. Dis.	5	10.1371/journal.pntd.0001149	Irrelevant during title/abstract screening
Mueller 2012	Effectiveness of blood transfusions and risk factors for mortality in children aged from 1month to 4years at the Bon Marché Hospital, Bunia, Democratic Republic of the Congo	2012	Trop. Med. Int. Health	17	10.1111/j.1365-3156.2012.03095.x	Irrelevant during title/abstract screening
Senn 2012	Intermittent preventive treatment for malaria in papua new guinean infants exposed to plasmodium falciparum and P. vivax: A randomized controlled trial	2012	PLoS Med.	9	10.1371/journal.pmed.1001195	Irrelevant during title/abstract screening
Ashley 2011	Antimicrobial susceptibility of bacterial isolates from community acquired infections in Sub-Saharan Africa and Asian low and middle income countries	2011	Trop. Med. Int. Health	16	10.1111/j.1365-3156.2011.02822.x	Irrelevant during title/abstract screening
Dohoo 2012	Pilot study on the impact of biogas as a fuel source on respiratory health of women on rural Kenyan smallholder dairy farms	2012	J. Environ. Public Health	2012	10.1155/2012/636298	Irrelevant during title/abstract screening
Taipale 2011	Chronic suppurative otitis media in children of Luanda, Angola	2011	Acta Paediatr. Int. J. Paediatr.	100	10.1111/j.1651-2227.2011.02192.x	Irrelevant during title/abstract screening
Dunavan 2012	From cookstoves to oxygen concentrators: A few important tools can help tackle global respiratory disparities	2012	Am. J. Respir. Crit. Care Med.	186	10.1164/rccm.201208-1411ED	Irrelevant during title/abstract screening
AdetounMustapha 2011	Traffic air pollution and other risk factors for respiratory illness in schoolchildren in the Niger-delta region of Nigeria	2011	Environ. Health Perspect.	119	10.1289/ehp.1003099	Irrelevant during title/abstract screening
Manning 2011	Features and prognosis of severe malaria caused by plasmodium falciparum, plasmodium vivax and mixed plasmodium species in Papua New Guinean children	2011	PLoS ONE	6	10.1371/journal.pone.0029203	Irrelevant during title/abstract screening
Vekemans 2011	Assessment of severe malaria in a multicenter, phase III, RTS, S/AS01 malaria candidate vaccine trial: Case definition, standardization of data collection and patient care	2011	Malaria J.	10	10.1186/1475-2875-10-221	Irrelevant during title/abstract screening
Jafta 2012	Characterization of allergens and airborne fungi in low and middle-income homes of primary school children in Durban, South Africa	2012	Am. J. Ind. Med.	55	10.1002/ajim.22081	Irrelevant during title/abstract screening
Katelaris 2012	Prevalence and diversity of allergic rhinitis in regions of the world beyond Europe and North America	2012	Clin. Exp. Allergy	42	10.1111/j.1365-2222.2011.03891.x	Irrelevant during title/abstract screening
Omole 2011	Cure rate over a ten year period with anti tuberculosis therapy at a tertiary hospital in South West Nigeria	2011	Intl. J. Pharm. Technol.	3		Irrelevant during title/abstract screening
Bakare 2012	Attention deficit hyperactivity symptoms and disorder (ADHD) among African children: a review of epidemiology and co-morbidities.	2012	Afr J Psychiatry (Johannesbg)	15	10.4314/ajpsy.v15i5.45	Irrelevant during title/abstract screening
Commins 2012	Galactose-α-1,3-galactose-specific IgE is associated with anaphylaxis but not asthma	2012	Am. J. Respir. Crit. Care Med.	185	10.1164/rccm.201111-2017OC	Irrelevant during title/abstract screening
Mutiso 2011	Single intraoperative intravenous Co-Amoxiclav versus postoperative full oral course in prevention of postadenotonsillectomy morbidity: A randomised clinical trial Mutiso Musyoka D	2011	BMC Ear Nose Throat Disord.	11	10.1186/1472-6815-11-9	Irrelevant during title/abstract screening
Isendahl 2012	Fecal Carriage of ESBL-Producing E. coli and K. pneumoniae in Children in Guinea-Bissau: A Hospital-Based Cross-Sectional Study	2012	PLoS ONE	7	10.1371/journal.pone.0051981	Irrelevant during title/abstract screening
Crump 2011	Invasive bacterial and fungal infections among hospitalized HIV-infected and HIV-uninfected children and infants in northern Tanzania	2011	Trop. Med. Int. Health	16	10.1111/j.1365-3156.2011.02774.x	Irrelevant during title/abstract screening
Hoffmann 2012	Viral and atypical bacterial etiology of acute respiratory infections in children under 5 years old living in a rural tropical area of madagascar	2012	PLoS ONE	7	10.1371/journal.pone.0043666	Irrelevant during title/abstract screening
Wolff 2012	High asthma prevalence and associated factors in urban malagasy schoolchildren	2012	J. Asthma	49	10.3109/02770903.2012.696170	Irrelevant during title/abstract screening
Narang 2012	Early origins of chronic obstructive pulmonary disease	2012	Semin. Fetal Neonatal Med.	17	10.1016/j.siny.2012.01.002	Irrelevant during title/abstract screening
Chipeta 2013	Analysis of Schistosomiasis haematobium Infection Prevalence and Intensity in Chikhwawa, Malawi: An Application of a Two Part Model	2013	PLoS. Negl. Trop. Dis.	7	10.1371/journal.pntd.0002131	Irrelevant during title/abstract screening
Ackumey 2011	Help-seeking for pre-ulcer and ulcer conditions of Mycobacterium ulcerans disease (Buruli ulcer) in Ghana	2011	Am. J. Trop. Med. Hyg.	85	10.4269/ajtmh.2011.11-0429	Irrelevant during title/abstract screening
Sandison 2011	Protective efficacy of co-trimoxazole prophylaxis against malaria in HIV exposed children in rural Uganda: A randomised clinical trial	2011	BMJ	342	10.1136/bmj.d1617	Irrelevant during title/abstract screening
Moyo 2011	Age specific aetiological agents of diarrhoea in hospitalized children aged less than five years in Dar es Salaam, Tanzania	2011	BMC Pediatr.	11	10.1186/1471-2431-11-19	Irrelevant during title/abstract screening
Okechukwu 2011	Clinical correlate of tuberculosis in HIV co-infected children at the University of Abuja Teaching Hospital, Gwagwalada, Nigeria	2011	Niger. J. Clin. Pract.	14	10.4103/1119-3077.84018	Irrelevant during title/abstract screening
Obonyo 2010	Efficacy of artesunate with sulfalene plus pyrimethamine versus praziquantel for treatment of Schistosoma mansoni in Kenyan children: An open-label randomised controlled trial	2010	Lancet Infect. Dis.	10	10.1016/S1473-3099(10)70161-4	Irrelevant during title/abstract screening
Mtove 2010	Invasive salmonellosis among children admitted to a Rural Tanzanian Hospital and a comparison with previous studies	2010	PLoS ONE	5	10.1371/journal.pone.0009244	Irrelevant during title/abstract screening
Anstey 2009	The pathophysiology of vivax malaria	2009	Trends Parasitol.	25	10.1016/j.pt.2009.02.003	Irrelevant during title/abstract screening
Ojurongbe 2011	Asymptomatic falciparum malaria and intestinal helminths co-infection among school children in Osogbo, Nigeria	2011	J. Res. Med. Sci.	16		Irrelevant during title/abstract screening
Cohen 2010	From the circumsporozoite protein to the RTS, S/AS candidate vaccine.	2010	Hum Vaccin	6		Irrelevant during title/abstract screening
Ramos 2011	Seroprevalence of HIV-1, HBV, HTLV-1 and Treponema pallidum among pregnant women in a rural hospital in Southern Ethiopia	2011	J. Clin. Virol.	51	10.1016/j.jcv.2011.01.010	Irrelevant during title/abstract screening
Enweluzo 2010	Profile of amputations in Lagos University Teaching Hospital, Lagos, Nigeria.	2010	Nig Q J Hosp Med	20		Irrelevant during title/abstract screening
Ajdukiewicz 2011	Glycerol adjuvant therapy in adults with bacterial meningitis in a high HIV seroprevalence setting in Malawi: A double-blind, randomised controlled trial	2011	Lancet Infect. Dis.	11	10.1016/S1473-3099(10)70317-0	Irrelevant during title/abstract screening
Ngure 2009	A review of Leishmaniasis in Eastern Africa	2009	J. Nanjing Med. Univ.	23	10.1016/S1007-4376(09)60032-0	Irrelevant during title/abstract screening
Frank-Briggs 2011	Attention deficit hyperactivity disorder (ADHD)	2011	J. Pediatr. Neurol.	9	10.3233/JPN-2011-0494	Irrelevant during title/abstract screening
Khazaei 2010	Nicotine reduces the cytotoxic effect of glycated proteins on microglial cells	2010	Neurochem. Res.	35	10.1007/s11064-009-0095-5	Irrelevant during title/abstract screening
Wood 2010	When to start antiretroviral therapy in children with TB?	2010	Expert Rev. Anti-Infect. Ther.	8	10.1586/eri.10.103	Irrelevant during title/abstract screening
Dunmade 2009	Day case adenoidectomy: is it safe?	2009	Niger. J. Clin. Pract.	12		Irrelevant during title/abstract screening
Bode-Thomas 2010	Co-existence of ventricular septal defect and bronchial asthma in two Nigerian children	2010	Clin. Med. Insights. Case. Rep.	3	10.4137/ccrep.s4584	Irrelevant during title/abstract screening
Seleye-Fubara 2011	Pathology of deaths from carbon monoxide poisoning in Port Harcourt: an autopsy study of 75 cases.	2011	Niger J Med	20		Irrelevant during title/abstract screening
Ballou 2009	The development of the RTS,S malaria vaccine candidate: Challenges and lessons	2009	Parasite Immunol.	31	10.1111/j.1365-3024.2009.01143.x	Irrelevant during title/abstract screening
Yilgwan 2011	Factors associated with decreased survival from neonatal malaria infection in Jos, North Central Nigeria.	2011	Niger J Med	20		Irrelevant during title/abstract screening
Ndeezi 2010	Zinc status in HIV infected Ugandan children aged 1-5 years: A cross sectional baseline survey	2010	BMC Pediatr.	10	10.1186/1471-2431-10-68	Irrelevant during title/abstract screening
Olusanya 2010	Is discordance in TEOAE and AABR outcomes predictable in newborns?	2010	Int. J. Pediatr. Otorhinolaryngol.	74	10.1016/j.ijporl.2010.08.010	Irrelevant during title/abstract screening
Djigma 2011	HIV-infected women of Burkina Faso: A "reservoir" of mycoplasma infection	2011	J. Infect. Dev. Ctries.	5	10.3855/jidc.950	Irrelevant during title/abstract screening
Riley 2010	Pneumonia research in Papua New Guinea: 1967-1986.	2010	P N G Med J	53		Irrelevant during title/abstract screening
Mubiana-Mbewe 2009	Causes of morbidity among HIV-infected children on antiretroviral therapy in primary care facilities in Lusaka, Zambia	2009	Trop. Med. Int. Health	14	10.1111/j.1365-3156.2009.02360.x	Irrelevant during title/abstract screening
vanGemert 2011	The impact of asthma and COPD in sub-Saharan Africa	2011	Prim. Care Respir. J.	20	10.4104/pcrj.2011.00027	Irrelevant during title/abstract screening
Schaftenaar 2009	Presentation and management of maxillofacial trauma in Dar es Salaam, Tanzania	2009	East Afr. Med. J.	86		Irrelevant during title/abstract screening
Olusanya 2009	Are risk factors for stillbirths in low-income countries associated with sensorineural hearing loss in survivors	2009	J. Matern.-Fetal Neonatal Med.	22	10.1080/14767050902906360	Irrelevant during title/abstract screening
Mangtani 2010	Haemophilus influenzae type b disease in HIV-infected children: A review of the disease epidemiology and effectiveness of Hib conjugate vaccines	2010	Vaccine	28	10.1016/j.vaccine.2009.12.011	Irrelevant during title/abstract screening
Parkins 2009	Congenital maxillomandibular syngnathia: Case report	2009	J. Cranio-Maxillofac. Surg.	37	10.1016/j.jcms.2009.01.001	Irrelevant during title/abstract screening
Briand 2009	Placental malaria, maternal HIV infection and infant morbidity	2009	Ann. Trop. Paediatr.	29	10.1179/146532809X440699	Irrelevant during title/abstract screening
Frohoff 2011	Antiretroviral therapy outcomes in HIV-infected children after adjusting protease inhibitor dosing during tuberculosis treatment	2011	PLoS ONE	6	10.1371/journal.pone.0017273	Irrelevant during title/abstract screening
O'Donnell 2009	Improved early results for patients with extensively drug-resistant tuberculosis and HIV in South Africa	2009	Int. J. Tuberc. Lung Dis.	13		Irrelevant during title/abstract screening
Sissolak 2010	The potential to transmit Mycobacterium tuberculosis at a South African tertiary teaching hospital	2010	Int. J. Infect. Dis.	14	10.1016/j.ijid.2009.06.030	Irrelevant during title/abstract screening
Dramowski 2011	Identifying missed opportunities for early intervention among HIV-infected paediatric admissions at Chris Hani Baragwanath hospital, Soweto, South Africa	2011	South. Afr. J. HIV Med.			Irrelevant during title/abstract screening
Ollé-Goig 2010	Tuberculosis in rural Uganda	2010	Afr. Health Sci.	10		Irrelevant during title/abstract screening
Bassat 2009	Severe malaria and concomitant bacteraemia in children admitted to a rural Mozambican hospital	2009	Trop. Med. Int. Health	14	10.1111/j.1365-3156.2009.02326.x	Irrelevant during title/abstract screening
Koukounari 2010	The impact of single versus mixed schistosome species infections on liver, spleen and bladder morbidity within Malian children pre- and post-praziquantel treatment	2010	BMC Infect. Dis.	10	10.1186/1471-2334-10-227	Irrelevant during title/abstract screening
Manning 2011	Plasma Plasmodium falciparum histidine-rich protein-2 concentrations do not reflect severity of malaria in Papua New Guinean children	2011	Clin. Infect. Dis.	52	10.1093/cid/ciq105	Irrelevant during title/abstract screening
Murphy 2010	Low uptake of antiretroviral therapy after admission with human immunodeficiency virus and tuberculosis in KwaZulu-Natal, South Africa	2010	Int. J. Tuberc. Lung Dis.	14		Irrelevant during title/abstract screening
Osano 2010	Short term clinical outcome of children with rotavirus infection at Kenyatta National Hospital, Nairobi	2010	East Afr. Med. J.	87		Irrelevant during title/abstract screening
Schwarz 2010	Systemic bacteraemia in children presenting with clinical pneumonia and the impact of non-typhoid salmonella (NTS)	2010	BMC Infect. Dis.	10	10.1186/1471-2334-10-319	Irrelevant during title/abstract screening
Shah 2009	Allergic rhinitis and co-morbid asthma: Perspective from India- ARIA Asia-Pacific workshop report	2009	Asian Pac. J. Allergy Immunol.	27		Irrelevant during title/abstract screening
Steele 2010	Co-administration study in South African infants of a live-attenuated oral human rotavirus vaccine (RIX4414) and poliovirus vaccines	2010	Vaccine	28	10.1016/j.vaccine.2008.08.034	Irrelevant during title/abstract screening
Aina 2010	Sexual maturation and psychiatric morbidity among persons with sickle cell Anaemia in a nigerian teaching hospital	2010	Int. J. Psychiatry Med.	40	10.2190/PM.40.1.c	Irrelevant during title/abstract screening
Payton 2009	Nitric oxide synthase 2A (NOS2A) polymorphisms are not associated with invasive pneumococcal disease	2009	BMC Med. Genet.	10	10.1186/1471-2350-10-28	Irrelevant during title/abstract screening
Sagara 2009	Efficacy and safety of a fixed dose artesunate-sulphamethoxypyrazine- pyrimethamine compared to artemether-lumefantrine for the treatment of uncomplicated falciparum malaria across Africa: A randomized multi-centre trial	2009	Malaria J.	8	10.1186/1475-2875-8-63	Irrelevant during title/abstract screening
Tornheim 2010	The epidemiology of hospitalization with diarrhea in rural Kenya: the utility of existing health facility data in developing countries	2010	Int. J. Infect. Dis.	14	10.1016/j.ijid.2009.07.021	Irrelevant during title/abstract screening
Levesque 2010	Malaria severity and human nitric oxide synthase type 2 (NOS2) promoter haplotypes	2010	Hum. Genet.	127	10.1007/s00439-009-0753-3	Irrelevant during title/abstract screening
Smith 2009	First do no harm: Addressing respiratory morbidity in the newborn and child following elective caesarean section before 39 weeks' gestation	2009	S. Afr. Med. J.	99		Irrelevant during title/abstract screening
Njozing 2010	Assessing the accessibility of HIV care packages among tuberculosis patients in the Northwest Region, Cameroon	2010	BMC Public Health	10	10.1186/1471-2458-10-129	Irrelevant during title/abstract screening
Bakare 2010	Problem and pro-social behavior among Nigerian children with intellectual disability: the implication for developing policy for school based mental health programs.	2010	Ital J Pediatr	36	10.1186/1824-7288-36-37	Irrelevant during title/abstract screening
Demissie 2009	Assessment of public health implication of Malaria-geo-helminth co-infection with an emphasis on hookworm-malaria anemia among suspected malaria patients in Asendabo, southwest Ethiopia	2009	Ethiop. Med. J.	47		Irrelevant during title/abstract screening
Kamenju 2011	Tuberculosis-HIV co-infection among patients admitted at Muhimbili National hospital in Dar es salaam, Tanzania	2011	Tanzan. J. Health Res.	13	10.4314/thrb.v13i1.60682	Irrelevant during title/abstract screening
George 2009	NOS1AP is a genetic modifier of the long-QT syndrome	2009	Circulation	120	10.1161/CIRCULATIONAHA.109.879643	Irrelevant during title/abstract screening
Peters 2011	Circumcision weeks: Making circumcision part of routine training and service delivery at district-level hospitals in South Africa	2011	S. Afr. Fam. Pract.	53	10.1080/20786204.2011.10874096	Irrelevant during title/abstract screening
Mazigo 2010	Co-infections with Plasmodium falciparum, Schistosoma mansoni and intestinal helminths among schoolchildren in endemic areas of northwestern Tanzania	2010	Parasites Vectors	3	10.1186/1756-3305-3-44	Irrelevant during title/abstract screening
Wokoma 2009	Tinea infections and carriage among school children in Oyigbo, Rivers State, Nigeria	2009	Asian J. Microbiol. Biotechnol. Environ. Sci.	11		Irrelevant during title/abstract screening
Wiseman 2011	Bacteriologically confirmed tuberculosis in HIV-infected infants: Disease spectrum and survival	2011	Int. J. Tuberc. Lung Dis.	15	10.5588/ijtld.10.0501	Irrelevant during title/abstract screening
Schaal 2010	Rates and risks for prolonged grief disorder in a sample of orphaned and widowed genocide survivors	2010	BMC Psychiatry	10	10.1186/1471-244X-10-55	Irrelevant during title/abstract screening
Mboto 2010	Hepatitis C virus prevalence and serotypes associated with HIV in the Gambia	2010	Br. J. Biomed. Sci.	67	10.1080/09674845.2010.11730311	Irrelevant during title/abstract screening
Marks 2009	Adverse events to antituberculosis therapy: Influence of HIV and antiretroviral drugs	2009	Int. J. STD AIDS	20	10.1258/ijsa.2008.008361	Irrelevant during title/abstract screening
Irlam 2010	Micronutrient supplementation in children and adults with HIV infection.	2010	Cochrane Database Syst Rev	12		Irrelevant during title/abstract screening
Adeniyi 2010	Neonatal tetanus: the Massey Street Children's Hospital experience.	2010	Nig Q J Hosp Med	20		Irrelevant during title/abstract screening
Magalhães 2011	Mapping Helminth co-infection and co-intensity: Geostatistical prediction in Ghana	2011	PLoS. Negl. Trop. Dis.	5	10.1371/journal.pntd.0001200	Irrelevant during title/abstract screening
Nathoo 2011	Brain abscess: Management and outcome analysis of a computed tomography era experience with 973 patients	2011	World Neurosurg.	75	10.1016/j.wneu.2010.11.043	Irrelevant during title/abstract screening
Hailu 2010	Safety and effectiveness of meglumine antimoniate in the treatment of Ethiopian visceral leishmaniasis patients with and without HIV co-infection	2010	Trans. R. Soc. Trop. Med. Hyg.	104	10.1016/j.trstmh.2010.07.007	Irrelevant during title/abstract screening
Adesina 2011	Risk of anaemia in HIV positive pregnant women in Ibadan, south west Nigeria.	2011	Afr J Med Med Sci	40		Irrelevant during title/abstract screening
Mochungong 2011	Morbidity among children living around clinical waste treatment and disposal site in the Northwest region of Cameroon	2011	J. Public Health Afr.	2	10.4081/jphia.2011.e13	Irrelevant during title/abstract screening
Lalya 2010	Paediatric tuberculosis at the national teaching hospital CNHU-HKM of Cotonou, Benin: a retrospective study.	2010	West Afr J Med	29		Irrelevant during title/abstract screening
Ana 2009	Identification and initial characterization of prominent air pollution sources and respiratory health at secondary schools in Ibadan, Nigeria	2009	J. Asthma	46	10.1080/02770900902972152	Irrelevant during title/abstract screening
Hadley 2010	Clear cell sarcoma of the kidney in children: Experience in a developing country	2010	Pediatr. Surg. Int.	26	10.1007/s00383-010-2554-0	Irrelevant during title/abstract screening
Fehintola 2011	Drug interactions in the treatment and chemoprophylaxis of malaria in HIV infected individuals in sub Saharan Africa	2011	Curr. Drug Metab.	12	10.2174/138920011794520008	Irrelevant during title/abstract screening
Stothard 2011	Closing the praziquantel treatment gap: New steps in epidemiological monitoring and control of schistosomiasis in African infants and preschool-aged children	2011	Parasitology	138	10.1017/S0031182011001235	Irrelevant during title/abstract screening
Morrone 2011	Epidemiological and geographical aspects of leishmaniasis in Tigray, northern Ethiopia: A retrospective analysis of medical records, 2005-2008	2011	Trans. R. Soc. Trop. Med. Hyg.	105	10.1016/j.trstmh.2011.02.003	Irrelevant during title/abstract screening
Ehrlich 2009	Meteorologically estimated exposure but not distance predicts asthma symptoms in schoolchildren in the environs of a petrochemical refinery: A cross-sectional study	2009	Environ. Health Global Access Sci. Sour.	8	10.1186/1476-069X-8-45	Irrelevant during title/abstract screening
Johansson 2011	HIV priorities and health distributions in a rural region in Tanzania: A qualitative study	2011	J. Med. Ethics	37	10.1136/jme.2010.038570	Irrelevant during title/abstract screening
Zulu 2009	Associations of advertisement-promotion-sponsorship-related factors with current cigarette smoking among in-school adolescents in Zambia	2009	Ann. Afr. Med.	8	10.4103/1596-3519.59577	Irrelevant during title/abstract screening
Meij 2009	Quality-quantity trade-off of human offspring under adverse environmental conditions	2009	J. Evol. Biol.	22	10.1111/j.1420-9101.2009.01713.x	Irrelevant during title/abstract screening
Mutsvangwa 2010	Identifying recent Mycobacterium tuberculosis transmission in the setting of high HIV and TB burden	2010	Thorax	65	10.1136/thx.2009.124891	Irrelevant during title/abstract screening
Osifo 2009	Causes, spectrum and effects of surgical child abuse and neglect in a Nigerian City	2009	West Afr. J. Med.	28		Irrelevant during title/abstract screening
Bera 2009	Maternal outcomes following introduction of antiretroviral therapy in the public sector: A prospective study at a tertiary hospital in the Eastern Cape	2009	S. Afr. J. Obs. Gyn.	15		Irrelevant during title/abstract screening
Walker 2009	Commentary: What is the role of co-morbidity in child mortality?	2009	Int. J. Epidemiol.	38	10.1093/ije/dyp170	Irrelevant during title/abstract screening
Conroy 2009	C5a enhances dysregulated inflammatory and angiogenic responses to malaria in vitro: Potential implications for placental malaria	2009	PLoS ONE	4	10.1371/journal.pone.0004953	Irrelevant during title/abstract screening
Thomas 2010	Extensively drug-resistant tuberculosis in children with human immunodeficiency virus in rural South Africa	2010	Int. J. Tuberc. Lung Dis.	14		Irrelevant during title/abstract screening
Adam 2011	A perspective of the epidemiology of malaria and anaemia and their impact on maternal and perinatal outcomes in Sudan	2011	J. Infect. Dev. Ctries.	5		Irrelevant during title/abstract screening
Bendayan 2010	Active tuberculosis and human immunodeficiency virus co-infection in Israel: A retrospective study	2010	Isr. Med. Assoc. J.	12		Irrelevant during title/abstract screening
Namayanja-Kaye 2009	Outcome of patients with pneumococcal bacteremia at Mulago Hospital, Kampala	2009	Infect. Dis. Clin. Pract.	17	10.1097/IPC.0b013e31819d85b1	Irrelevant during title/abstract screening
ChukwunonsoEjike 2010	Physical growth and nutritional status of a cohort of semi-urban Nigerian adolescents	2010	Pak. J. Nutr.	9	10.3923/pjn.2010.392.397	Irrelevant during title/abstract screening
Mgonda 2011	The burden of co-existing dermatological disorders and their tendency of being overlooked among patients admitted to muhimbili national hospital in Dar es Salaam, Tanzania	2011	BMC Dermatol.	11	10.1186/1471-5945-11-8	Irrelevant during title/abstract screening
Frank-Briggs 2010	Anxiety disorder amongst secondary school children in an Urban city in Nigeria	2010	Int. J. Biomed. Sci.	6		Irrelevant during title/abstract screening
Maluleke 2009	Environmental determinants of asthma among school children aged 13-14 in and around Polokwane, Limpopo Province, South Africa	2009	Int. J. Environ. Res. Public Health	6	10.3390/ijerph6092354	Irrelevant during title/abstract screening
Little 2007	Disease progression in children with vertically-acquired HIV infection in sub-Saharan Africa: Reviewing the need for HIV treatment	2007	Curr. HIV Res.	5	10.2174/157016207780077002	Irrelevant during title/abstract screening
Madhavan 2007	The social context of children's nutritional status in rural South Africa	2007	Scand. J. Public Health	35	10.1080/14034950701355700	Irrelevant during title/abstract screening
Mermin 2008	Mortality in HIV-infected Ugandan adults receiving antiretroviral treatment and survival of their HIV-uninfected children: a prospective cohort study	2008	Lancet	371	10.1016/S0140-6736(08)60345-1	Irrelevant during title/abstract screening
Morrow 2006	Clinical course of hospitalised children infected with human metapneumovirus and respiratory syncytial virus	2006	J. Paediatr. Child Health	42	10.1111/j.1440-1754.2006.00825.x	Irrelevant during title/abstract screening
Onyenekwe 2007	Prevalence of malaria as co-infection in HIV-infected individuals in a malaria endemic area of southeastern Nigeria	2007	J. Vector Borne Dis.	44		Irrelevant during title/abstract screening
Fullerton 2009	Chronic obstructive pulmonary disease in non-smokers	2009	Lancet	374	10.1016/S0140-6736(09)62116-4	Irrelevant during title/abstract screening
Thairu 2008	Newborn care practices in Pemba Island (Tanzania) and their implications for newborn health and survival	2008	Matern. Child Nutr.	4	10.1111/j.1740-8709.2008.00135.x	Irrelevant during title/abstract screening
Berhe 2007	Intensity of Schistosoma mansoni, hepatitis B, age, and sex predict levels of hepatic periportal thickening/fibrosis (PPT/F): A large-scale community-based study in Ethiopia	2007	Am. J. Trop. Med. Hyg.	77	10.4269/ajtmh.2007.77.1079	Irrelevant during title/abstract screening
Fehintola 2006	Co-trimoxazole prescription at the outpatient service of a secondary health facility in Ibadan, Nigeria	2006	J. Med. Sci. (Pakistan)	6	10.3923/jms.2006.416.419	Irrelevant during title/abstract screening
Moronkola 2006	University students in Nigeria: Knowledge, attitude toward sickle cell disease, and genetic counseling before marriage	2006	Int. Q. Community Health Educ.	26	10.2190/JN25-4353-75PK-3733	Irrelevant during title/abstract screening
Li 2009	Synergistic ototoxicity due to noise exposure and aminoglycoside antibiotics	2009	Noise and Health	11	10.4103/1463-1741.45310	Irrelevant during title/abstract screening
Osifo 2008	Safety profile of parenteral ketamine and lignocaine infiltration in pediatric operations	2008	Saudi Med. J.	29		Irrelevant during title/abstract screening
Kazembe 2007	Modelling the effect of malaria endemicity on spatial variations in childhood fever, diarrhoea and pneumonia in Malawi	2007	Int. J. Health Geogr.	6	10.1186/1476-072X-6-33	Irrelevant during title/abstract screening
Falade 2008	Evaluation of the efficacy and safety of artemether-lumefantrine in the treatment of acute uncomplicated Plasmodium falciparum malaria in Nigerian infants and children	2008	Malaria J.	7	10.1186/1475-2875-7-246	Irrelevant during title/abstract screening
Tessema 2007	Pridominant isolates of urinary tract pathogens and their antimicrobial susceptiblity patterns in Gondar University Teaching Hospital, nothwest Ethiopia.	2007	Ethiop. Med. J.	45		Irrelevant during title/abstract screening
Little 2007	Estimating the number of vertically HIV-infected children eligible for antiretroviral treatment in resource-limited settings	2007	Int. J. Epidemiol.	36	10.1093/ije/dym019	Irrelevant during title/abstract screening
Mulu 2006	Pattern and multiple drug resistance of bacterial pathogens isolated from wound infection at University of Gondar Teaching Hospital, northwest Ethiopia	2006	Ethiop. Med. J.	44		Irrelevant during title/abstract screening
Wilson 2009	Hepatosplenomegaly associated with chronic malaria exposure: Evidence for a pro-inflammatory mechanism exacerbated by schistosomiasis	2009	Parasite Immunol.	31	10.1111/j.1365-3024.2008.01078.x	Irrelevant during title/abstract screening
Morgos 2007	Psychosocial effects of war experiences among displaced children in Southern Darfur	2007	Omega J. Death Dying	56	10.2190/OM.56.3.b	Irrelevant during title/abstract screening
Ndetei 2008	Clinical epidemiology in patients admitted at Mathari Psychiatric Hospital, Nairobi, Kenya	2008	Soc. Psychiatry Psychiatr. Epidemiol.	43	10.1007/s00127-008-0360-y	Irrelevant during title/abstract screening
Venter 2009	Human polyomaviruses, WU and KI in HIV exposed children with acute lower respiratory tract infections in hospitals in South Africa	2009	J. Clin. Virol.	44	10.1016/j.jcv.2008.12.007	Irrelevant during title/abstract screening
Edelstein 2008	Awareness of health effects of cooking smoke among women in the Gondar Region of Ethiopia: A pilot survey	2008	BMC Int. Health Hum. Rights	8	10.1186/1472-698X-8-10	Irrelevant during title/abstract screening
Sokhna 2008	A trial of the efficacy, safety and impact on drug resistance of four drug regimens for seasonal intermittent preventive treatment for malaria in Senegalese children	2008	PLoS ONE	3	10.1371/journal.pone.0001471	Irrelevant during title/abstract screening
Ramos 2007	Louse-borne relapsing fever and malaria co-infection in Ethiopia	2007	Trop. Doct.	37	10.1258/004947507780609419	Irrelevant during title/abstract screening
Abdulla 2008	Safety and immunogenicity of RTS,S/AS02D malaria vaccine in infants	2008	New Engl. J. Med.	359	10.1056/NEJMoa0807773	Irrelevant during title/abstract screening
Brentlinger 2006	Challenges in the concurrent management of malaria and HIV in pregnancy in sub-Saharan Africa	2006	Lancet Infect. Dis.	6	10.1016/S1473-3099(06)70383-8	Irrelevant during title/abstract screening
Marais 2006	The spectrum of disease in children treated for tuberculosis in a highly endemic area	2006	Int. J. Tuberc. Lung Dis.	10		Irrelevant during title/abstract screening
8-May	Therapeutic and prophylactic effect of intermittent preventive anti-malarial treatment in infants (IPTi) from Ghana and Gabon	2008	Malaria J.	7	10.1186/1475-2875-7-198	Irrelevant during title/abstract screening
Moodley 2006	Analysis of a medical aid administrator database for costs and utilisation of benefits by patients claiming for lipid-lowering agents	2006	Cardiovasc. J. South Afr.	17		Irrelevant during title/abstract screening
Gill 2008	Effect of presumptive co-trimoxazole prophylaxis on pneumococcal colonization rates, seroepidemiology and antibiotic resistance in Zambian infants: A longitudinal cohort study	2008	Bull. WHO	86	10.2471/BLT.07.049668	Irrelevant during title/abstract screening
Wojcicki 2008	Mortality among HIV-1- and human herpesvirus type 8-affected mother-infant pairs in Zambia	2008	Cancer Epidemiol. Biomarkers Prev.	17	10.1158/1055-9965.EPI-08-0254	Irrelevant during title/abstract screening
Holliman 2007	Epidemiology of invasive pneumococcal disease in Kumasi, Ghana	2007	Trans. R. Soc. Trop. Med. Hyg.	101	10.1016/j.trstmh.2006.08.014	Irrelevant during title/abstract screening
Ong'echa 2008	Increased circulating interleukin (IL)-23 in children with malarial anemia: In vivo and in vitro relationship with co-regulatory cytokines IL-12 and IL-10	2008	Clin. Immunol.	126	10.1016/j.clim.2007.08.007	Irrelevant during title/abstract screening
Jeena 2007	Impact of HIV-1 status on the radiological presentation and clinical outcome of children with WHO defined community-acquired severe pneumonia	2007	Arch. Dis. Child.	92	10.1136/adc.2006.104406	Irrelevant during title/abstract screening
Okafor 2006	Anaesthesia for uterine rupture in a Nigerian teaching hospital: Maternal and fetal outcome	2006	Int. J. Obstet. Anesth.	15	10.1016/j.ijoa.2005.10.009	Irrelevant during title/abstract screening
Sekizawa 2008	Extended secondhand tobacco smoke exposure induces plasticity in nucleus tractus solitarius second-order lung afferent neurons in young guinea pigs	2008	Eur. J. Neurosci.	28	10.1111/j.1460-9568.2008.06378.x	Irrelevant during title/abstract screening
Houeto 2007	Child malaria in sub-Saharan Africa: Effective control and prevention require a health promotion approach	2007	Int. Q. Community Health Educ.	28	10.2190/IQ.28.1.e	Irrelevant during title/abstract screening
Chimhuya 2007	The levels of malnutrition and risk factors for mortality at Harare Central Hospital-Zimbabwe: an observation study.	2007	Cent Afr J Med	53		Irrelevant during title/abstract screening
Zwang 2007	Trends in mortality from pulmonary tuberculosis and HIV/AIDS co-infection in rural South Africa (Agincourt)	2007	Trans. R. Soc. Trop. Med. Hyg.	101	10.1016/j.trstmh.2007.04.023	Irrelevant during title/abstract screening
Ariës 2007	Fracture treatment by bonesetters in central Ghana: Patients explain their choices and experiences	2007	Trop. Med. Int. Health	12	10.1111/j.1365-3156.2007.01822.x	Irrelevant during title/abstract screening
Idemyor 2007	Human Immunodeficiency Virus (HIV) and malaria interaction in sub-Saharan Africa: The collision of two titans	2007	HIV Clin. Trials	8	10.1310/hct0804-246	Irrelevant during title/abstract screening
Puzelli 2006	Prevalence of antibodies against A and B influenza viruses in south-western Papua New Guinea	2006	J. Med. Virol.	78	10.1002/jmv.20629	Irrelevant during title/abstract screening
Wichmann 2009	Household conditions, eczema symptoms and rhinitis symptoms: Relationship with wheeze and severe wheeze in children living in the polokwane area, South Africa	2009	Matern. Child Health J.	13	10.1007/s10995-007-0309-x	Irrelevant during title/abstract screening
Ndetei 2008	Obsessive-compulsive (oc) symptoms in psychiatric in-patients at Mathari hospital, Kenya	2008	Afr. J. Psychiatry (South Africa)	11	10.4314/ajpsy.v11i3.30226	Irrelevant during title/abstract screening
Adewuya 2007	Attention deficit hyperactivity disorder among Nigerian primary school children prevalence and co-morbid conditions	2007	Eur. Child Adolesc. Psychiatry	16	10.1007/s00787-006-0569-9	Irrelevant during title/abstract screening
Wenzel 2006	Update in asthma 2005	2006	Am. J. Respir. Crit. Care Med.	173	10.1164/rccm.2601007	Irrelevant during title/abstract screening
Ngondi 2007	The epidemiology of low vision and blindness associated with trichiasis in southern Sudan	2007	BMC Ophthalmol.	7	10.1186/1471-2415-7-12	Irrelevant during title/abstract screening
Juma 2008	A randomized, open-label, comparative efficacy trial of artemether-lumefantrine suspension versus artemether-lumefantrine tablets for treatment of uncomplicated Plasmodium falciparum malaria in children in western Kenya	2008	Malaria J.	7	10.1186/1475-2875-7-262	Irrelevant during title/abstract screening
Zachariah 2007	Scaling-up co-trimoxazole prophylaxis in HIV-exposed and HIV-infected children in high HIV-prevalence countries	2007	Lancet Infect. Dis.	7	10.1016/S1473-3099(07)70239-6	Irrelevant during title/abstract screening
Kristensen 2006	Determinants of acute respiratory infections in Soweto - A population-based birth cohort	2006	S. Afr. Med. J.	96		Irrelevant during title/abstract screening
Adhikari 2006	Clinical profile and morbidity pattern of infants born to HIV infected mothers in Durban South Africa	2006	Indian Pediatr.	43		Irrelevant during title/abstract screening
DaSilva 2008	Genetic variability in the G protein gene of human respiratory syncytial virus isolated from the Campinas metropolitan region, Brazil	2008	J. Med. Virol.	80	10.1002/jmv.21249	Irrelevant during title/abstract screening
Calis 2008	Severe anaemia is not associated with HIV-1 env gene characteristics in Malawian children	2008	BMC Infect. Dis.	8	10.1186/1471-2334-8-26	Irrelevant during title/abstract screening
duPlessis 2008	Serotype 6C is associated with penicillin-susceptible meningeal infections in human immunodeficiency virus (HIV)-infected adults among invasive pneumococcal isolates previously identified as serotype 6A in South Africa	2008	Int. J. Antimicrob. Agents	32	10.1016/j.ijantimicag.2008.06.002	Irrelevant during title/abstract screening
Bakare 2009	Knowledge about childhood autism and opinion among healthcare workers on availability of facilities and law caring for the needs and rights of children with childhood autism and other developmental disorders in Nigeria	2009	BMC Pediatr.	9	10.1186/1471-2431-9-12	Irrelevant during title/abstract screening
Moore 2007	Older poor parents who lost and adult child to aids in Togo, West Africa: A qualitative study	2007	Omega J. Death Dying	56	10.2190/OM.56.3.e	Irrelevant during title/abstract screening
Aminu 2007	Adenovirus infection in children with diarrhea disease in Northwestern Nigeria	2007	Ann. Afr. Med.	6	10.4103/1596-3519.55702	Irrelevant during title/abstract screening
Onipede 2009	Invasive bacteria isolates from children with severe infections in a Nigerian hospital	2009	J. Infect. Dev. Ctries.	3	10.3855/jidc.413	Irrelevant during title/abstract screening
Vangeertruyden 2007	Malaria and HIV: a silent alliance	2007	Trends Parasitol.	23	10.1016/j.pt.2007.08.006	Irrelevant during title/abstract screening
Kazembe 2007	A Bayesian multinomial model to analyse spatial patterns of childhood co-morbidity in Malawi	2007	Eur. J. Epidemiol.	22	10.1007/s10654-007-9145-y	Irrelevant during title/abstract screening
Ogunlesi 2008	Socio-clinical issues in cerebral palsy in Sagamu, Nigeria	2008	SAJCH S. Afr. J. Child health	2		Irrelevant during title/abstract screening
Siziya 2007	Predictors of cigarette smoking among adolescents in rural Zambia: results from a cross sectional study from Chongwe [corrected] district.	2007	Rural Remote Health	7		Irrelevant during title/abstract screening
Uwaezuoke 2007	Death of a G-6-P-D deficient child with co-morbid HIV infection linked to scarification	2007	J. Trop. Pediatr.	53	10.1093/tropej/fml081	Irrelevant during title/abstract screening
Obihara 2006	Respiratory atopic disease, Ascaris-immunoglobulin E and tuberculin testing in urban South African children	2006	Clin. Exp. Allergy	36	10.1111/j.1365-2222.2006.02479.x	Irrelevant during title/abstract screening
Adigun 2006	Malignant skin tumor in blacks: Experience in a teaching hospital	2006	West Afr. J. Med.	25		Irrelevant during title/abstract screening
Bruce 2008	Effect of transmission setting and mixed species infections on clinical measures of malaria in Malawi	2008	PLoS ONE	3	10.1371/journal.pone.0002775	Irrelevant during title/abstract screening
Kanyanya 2007	Psychiatric morbidity among convicted male sex offenders at Kamiti Prison, Kenya	2007	East Afr. Med. J.	84		Irrelevant during title/abstract screening
Siziya 2008	Harmful lifestyles' clustering among sexually active in-school adolescents in Zambia	2008	BMC Pediatr.	8	10.1186/1471-2431-8-6	Irrelevant during title/abstract screening
Belonwu 2009	Cerebral palsy in Kano, Nigeria--a review.	2009	Niger J Med	18		Irrelevant during title/abstract screening
Timaeus 2007	Father figures: The progress at school of orphans in South Africa	2007	AIDS	21	10.1097/01.aids.0000300539.35720.a0	Irrelevant during title/abstract screening
Dakubo 2009	Gastro-duodenal peptic ulcer perforation	2009	East Afr. Med. J.	86		Irrelevant during title/abstract screening
Chama 2008	The safety of elective caesarean section for the prevention of mother-to-child transmission of HIV-1	2008	J. Obstet. Gynaecol.	28	10.1080/01443610801912295	Irrelevant during title/abstract screening
Mouk 2009	Short report: Childhood coinfections with plasmodium falciparum and schistosoma mansoni result in lower percentages of activated T cells and T regulatory memory cells than schistosomiasis only	2009	Am. J. Trop. Med. Hyg.	80	10.4269/ajtmh.2009.80.475	Irrelevant during title/abstract screening
Achidi 2008	Febrile status, malarial parasitaemia and gastro-intestinal helminthiases in schoolchildren resident at different altitudes, in south-western Cameroon	2008	Ann. Trop. Med. Parasitol.	102	10.1179/136485908X252287	Irrelevant during title/abstract screening
Wilson 2007	Age-adjusted Plasmodium falciparum antibody levels in school-aged children are a stable marker of microgeographical variations in exposure to Plasmodium infection	2007	BMC Infect. Dis.	7	10.1186/1471-2334-7-67	Irrelevant during title/abstract screening
Hébert 2007	What's new in Nicotine & Tobacco Research?	2007	Nicotine Tob. Res.	9	10.1080/14622200701449824	Irrelevant during title/abstract screening
Malangu 2008	Characteristics of acute poisoning at two referral hospitals in Francistown and Gaborone	2008	S. Afr. Fam. Pract.	50	10.1080/20786204.2008.10873722	Irrelevant during title/abstract screening
Parikh 2007	Exploring the Cinderella myth: Intrahousehold differences in child wellbeing between orphans and non-orphans in Amajuba District, South Africa	2007	AIDS	21	10.1097/01.aids.0000300540.12849.86	Irrelevant during title/abstract screening
Fanello 2008	A randomised trial to assess the efficacy and safety of chlorproguanil/dapsone + artesunate for the treatment of uncomplicated Plasmodium falciparum malaria	2008	Trans. R. Soc. Trop. Med. Hyg.	102	10.1016/j.trstmh.2008.01.013	Irrelevant during title/abstract screening
Kasolo 2007	Diverse genotypes of Kaposi's sarcoma associated herpesvirus (KSHV) identified in infant blood infections in African childhood-KS and HIV/AIDS endemic region	2007	J. Med. Virol.	79	10.1002/jmv.20952	Irrelevant during title/abstract screening
Hill 2007	Bacteraemia in patients admitted to an urban hospital in West Africa	2007	BMC Infect. Dis.	7	10.1186/1471-2334-7-2	Irrelevant during title/abstract screening
Biadgilign 2008	Adherence to highly active antiretroviral therapy and its correlates among HIV infected pediatric patients in Ethiopia	2008	BMC Pediatr.	8	10.1186/1471-2431-8-53	Irrelevant during title/abstract screening
Garly 2006	Prophylactic antibiotics to prevent pneumonia and other complications after measles: Community based randomised double blind placebo controlled trial in Guinea-Bissau	2006	Br. Med. J.	333	10.1136/bmj.38989.684178.AE	Irrelevant during title/abstract screening
Ugburo 2008	A 12-year retrospective study of non-burn skin loss (burn-like syndromes) at a tertiary burns unit in a developing country	2008	Burns	34	10.1016/j.burns.2007.08.022	Irrelevant during title/abstract screening
Okiro 2008	Factors associated with increased risk of progression to respiratory syncytial virus-associated pneumonia in young Kenyan children	2008	Trop. Med. Int. Health	13	10.1111/j.1365-3156.2008.02092.x	Irrelevant during title/abstract screening
Gilreath 2009	Associations between maternal closeness, suicidal ideation, and risk behaviors in Cape Town	2009	Eur. Child Adolesc. Psychiatry	18	10.1007/s00787-008-0718-4	Irrelevant during title/abstract screening
Hudson 2001	To test or not to test - Ethical dilemmas and practical realities in the use of co-trimoxazole and nevirapine in HIV-infected adults	2001	S. Afr. Med. J.	91		Irrelevant during title/abstract screening
Clark 2003	Induction of HO-1 in tissue macrophages and monocytes in fatal falciparum malaria and sepsis	2003	Malaria J.	2	10.1186/1475-2875-2-41	Irrelevant during title/abstract screening
Steinman 2003	Bronchial hyper-responsiveness and atopy in urban, peri-urban and rural South African children	2003	Pediatr. Allergy Immunol.	14	10.1034/j.1399-3038.2003.00062.x	Irrelevant during title/abstract screening
Phillips-Howard 2003	Diagnostic and prescribing practices in peripheral health facilities in rural western Kenya	2003	Am. J. Trop. Med. Hyg.	68	10.4269/ajtmh.2003.68.44	Irrelevant during title/abstract screening
Ratnawati 2005	Exhaled nitric oxide in paediatric asthma	2005	Chronic Respir. Dis.	2	10.1191/1479972305cd73ra	Irrelevant during title/abstract screening
Barnes 2004	A behavioral intervention to reduce child exposure to indoor air pollution: Identifying possible target behaviors	2004	Health Educ. Behav.	31	10.1177/1090198103260630	Irrelevant during title/abstract screening
Diallo 2004	Schistosomiasis co-infection in humans influences inflammatory markers in uncomplicated Plasmodium falciparum malaria	2004	Parasite Immunol.	26	10.1111/j.0141-9838.2004.00719.x	Irrelevant during title/abstract screening
Babalola 2005	The problem of trachoma within an onchocerciasis-endemic zone in Kaduna: Need for a multilateral approach?	2005	Ophthalmic Epidemiol.	12	10.1080/09286580591005787	Irrelevant during title/abstract screening
TerKuile 2004	The burden of co-infection with human immunodeficiency virus type 1 and malaria in pregnant women in sub-Saharan Africa	2004	Am. J. Trop. Med. Hyg.	71	10.4269/ajtmh.2004.71.41	Irrelevant during title/abstract screening
Sunguya 2006	Infections associated with severe malnutrition among hospitalised children in East Africa.	2006	Tanzan Health Res Bull	8		Irrelevant during title/abstract screening
Ugochukwu 2006	Clinical spectrum of paediatric HIV in Nnewi, Nigeria	2006	West Afr. J. Med.	25		Irrelevant during title/abstract screening
Mutabingwa 2005	Amodiaquine alone, amodiaquine+sulfadoxine-pyrimethamine, amodiaquine+artesunate, and artemether-lumefantrine for outpatient treatment of malaria in Tanzanian children: A four-arm randomised effectiveness trial	2005	Lancet	365	10.1016/S0140-6736(05)66417-3	Irrelevant during title/abstract screening
Chopra 2005	Effect of an IMCI intervention on quality of care across four districts in Cape Town, South Africa	2005	Arch. Dis. Child.	90	10.1136/adc.2004.059147	Irrelevant during title/abstract screening
Blyth 2002	Pneumonectomy in children	2002	Eur. J. Cardio-thorac. Surg.	22	10.1016/S1010-7940(02)00404-9	Irrelevant during title/abstract screening
Khan 2001	Maternal mortality associated with tuberculosis-HIV-1 co-infection in Durban, South Africa	2001	AIDS	15	10.1097/00002030-200109280-00016	Irrelevant during title/abstract screening
Green 2001	Allergic diseases on the Highveld of South Africa	2001	Allergy Clin. Immunol. Int.	13	10.1027/0838-1925.13.6.256	Irrelevant during title/abstract screening
Barnes 2004	Testing selected behaviors to reduce indoor air pollution exposure in young children	2004	Health Educ. Res.	19	10.1093/her/cyg075	Irrelevant during title/abstract screening
Morahan 2002	A promoter polymorphism in the gene encoding interleukin-12 p40 (IL12B) is associated with mortality from cerebral malaria and with reduced nitric oxide production	2002	Genes Immun.	3	10.1038/sj.gene.6363909	Irrelevant during title/abstract screening
Chintu 2004	Co-trimoxazole as prophylaxis against opportunistic infections in HIV-infected Zambian children (CHAP): A double-blind randomised placebo-controlled trial	2004	Lancet	364	10.1016/S0140-6736(04)17442-4	Irrelevant during title/abstract screening
Amadi 2002	Effect of nitazoxanide on morbidity and mortality in Zambian children with cryptosporidiosis: A randomised controlled trial	2002	Lancet	360	10.1016/S0140-6736(02)11401-2	Irrelevant during title/abstract screening
Cunnington 2004	Carboxyhemoglobin levels in Kenyan children with Plasmodium falciparum malaria	2004	Am. J. Trop. Med. Hyg.	71	10.4269/ajtmh.2004.71.43	Irrelevant during title/abstract screening
Gyan 2002	Elevated levels of nitric oxide and low levels of haptoglobin are associated with severe malarial anaemia in African children	2002	Acta Trop.	83	10.1016/S0001-706X(02)00109-2	Irrelevant during title/abstract screening
Pillay 2004	Vertical transmission of Mycobacterium tuberculosis in KwaZulu Natal: Impact of HIV-1 co-infection	2004	Int. J. Tuberc. Lung Dis.	8		Irrelevant during title/abstract screening
Dromigny 2005	Risk factors for antibiotic-resistant Escherichia coli isolated from community-acquired urinary tract infections in Dakar, Senegal	2005	J. Antimicrob. Chemother.	56	10.1093/jac/dki158	Irrelevant during title/abstract screening
Willcox 2001	Salicylates, nitric oxide, malaria, and Reye's syndrome [2]	2001	Lancet	357	10.1016/S0140-6736(00)04982-5	Irrelevant during title/abstract screening
Subramaney 2006	Traumatic stress and psychopathology: Experiences of a trauma clinic	2006	S. Afr. Psychiatry Rev.	9	10.4314/ajpsy.v9i2.30213	Irrelevant during title/abstract screening
Falade 2005	Efficacy and safety of artemether-lumefantrine (Coartem®) tablets (six-dose regimen) in African infants and children with acute, uncomplicated falciparum malaria	2005	Trans. R. Soc. Trop. Med. Hyg.	99	10.1016/j.trstmh.2004.09.013	Irrelevant during title/abstract screening
Gulis 2004	Health status of people of slums in Nairobi, Kenya	2004	Environ. Res.	96	10.1016/j.envres.2004.01.016	Irrelevant during title/abstract screening
Kibel 2005	Cot death controversies	2005	S. Afr. Med. J.	95		Irrelevant during title/abstract screening
Iwalokur 2004	Substrate profile variation and drug resistance patterns of â - lactamase producing Shigella species isolated from diarrhoeal patients in Lagos, Nigeria.	2004	Afr J Med Med Sci	33		Irrelevant during title/abstract screening
Jeena 2002	Impact of HIV-1 co-infection on presentation and hospital-related mortality in children with culture proven pulmonary tuberculosis in Durban, South Africa	2002	Int. J. Tuberc. Lung Dis.	6		Irrelevant during title/abstract screening
Smith 2004	Relationships between the outcome of Plasmodium falciparum infection and the intensity of transmission in Africa	2004	Am. J. Trop. Med. Hyg.	71	10.4269/ajtmh.2004.71.80	Irrelevant during title/abstract screening
Kehinde 2005	STI/HIV co-infections in UCH, Ibadan, Nigeria.	2005	Afr J Reprod Health	9	10.2307/3583159	Irrelevant during title/abstract screening
Dove 2005	Detection and characterization of human caliciviruses in hospitalized children with acute gastroenteritis in Blantyre, Malawi	2005	J. Med. Virol.	77	10.1002/jmv.20488	Irrelevant during title/abstract screening
Bolad 2004	The use of impregnated curtains does not affect antibody responses against Plasmodium falciparum and complexity of infecting parasite populations in children from Burkina Faso	2004	Acta Trop.	90	10.1016/j.actatropica.2003.12.004	Irrelevant during title/abstract screening
Zar 2006	Childhood pneumonia--progress and challenges.	2006	S. Afr. Med. J.	96		Irrelevant during title/abstract screening
Hazewinkel 2003	Haemophilia patients aged 0-18 years in the Western Cape	2003	S. Afr. Med. J.	93		Irrelevant during title/abstract screening
Rosen 2004	Malaria intermittent preventive treatment in infants, chemoprophylaxis, and childhood vaccinations	2004	Lancet	363	10.1016/S0140-6736(04)16052-2	Irrelevant during title/abstract screening
Krone 2005	Isocyanates, polyurethane and childhood asthma	2005	Pediatr. Allergy Immunol.	16	10.1111/j.1399-3038.2005.00295.x	Irrelevant during title/abstract screening
Chakraborty 2004	Infections and other causes of death in HIV-infected children in Africa	2004	Paediatr. Respir. Rev.	5	10.1016/j.prrv.2004.01.005	Irrelevant during title/abstract screening
Glew 2004	Comparison of pulmonary function between children living in rural and urban areas in northern Nigeria	2004	J. Trop. Pediatr.	50	10.1093/tropej/50.4.209	Irrelevant during title/abstract screening
Spencer 2006	A review of the expanded use of cotrimoxazole in HIV-infected Africans	2006	South. Afr. J. HIV Med.			Irrelevant during title/abstract screening
Hobbs 2002	A new NOS2 promoter polymorphism associated with increased nitric oxide production and protection from severe malaria in Tanzanian and Kenyan children	2002	Lancet	360	10.1016/S0140-6736(02)11474-7	Irrelevant during title/abstract screening
Fenn 2005	Comorbidity in childhood in northern Ghana: Magnitude, associated factors, and impact on mortality	2005	Int. J. Epidemiol.	34	10.1093/ije/dyh335	Irrelevant during title/abstract screening
Otedo 2004	HBV, HIV co-infection at Kisumu District Hospital, Kenya	2004	East Afr. Med. J.	81		Irrelevant during title/abstract screening
Oettle 2005	Early onset severe pre-eclampsia: Expectant management at a secondary hospital in close association with a tertiary institution	2005	BJOG Int. J. Obstet. Gynaecol.	112	10.1111/j.1471-0528.2004.00262.x	Irrelevant during title/abstract screening
McIntosh 2005	Treatment and prevention strategies to combat pediatric pneumococcal meningitis	2005	Expert Rev. Anti-Inf.	3	10.1586/14787210.3.5.739	Irrelevant during title/abstract screening
Harries 2006	Tuberculosis	2006	Ann. Trop. Med. Parasitol.	100		Irrelevant during title/abstract screening
McCallum 2005	Occupational exposure to antimony compounds	2005	J. Environ. Monit.	7	10.1039/b509118g	Irrelevant during title/abstract screening
Landrigan 2002	The worldwide problem of lead in petrol	2002	Bull. WHO	80		Irrelevant during title/abstract screening
Raso 2004	Multiple parasite infections and their relationship to self-reported morbidity in a community of rural Côte d'Ivoire	2004	Int. J. Epidemiol.	33	10.1093/ije/dyh241	Irrelevant during title/abstract screening
Lyons 2003	Visceral leishmaniasis and HIV in Tigray, Ethiopia	2003	Trop. Med. Int. Health	8	10.1046/j.1365-3156.2003.01088.x	Irrelevant during title/abstract screening
Twum-Danso 2003	Variation in incidence of serious adverse events after onchocerciasis treatment with ivermectin in areas of Cameroon co-endemic for loiasis	2003	Trop. Med. Int. Health	8	10.1046/j.1365-3156.2003.01091.x	Irrelevant during title/abstract screening
Johnson 2005	Increased risk of adverse pregnancy outcome among Somali immigrants in Washington state	2005	Am. J. Obstet. Gynecol.	193	10.1016/j.ajog.2004.12.003	Irrelevant during title/abstract screening
Pillay 2001	The increasing burden of tuberculosis in pregnant women, newborns and infants under 6 months of age in Durban, KwaZulu-Natal	2001	S. Afr. Med. J.	91		Irrelevant during title/abstract screening
Jere 2001	Plasma HIV burden in Malawian children co-infected with rotavirus	2001	AIDS	15	10.1097/00002030-200107270-00016	Irrelevant during title/abstract screening
Remoue 2003	Malaria co-infection in children influences antibody response to schistosome antigens and inflammatory markers associated with morbidity	2003	Trans. R. Soc. Trop. Med. Hyg.	97	10.1016/S0035-9203(03)90170-2	Irrelevant during title/abstract screening
Dagoye 2004	Domestic risk factors for wheeze in urban and rural Ethiopian children	2004	QJM Mon. J. Assoc. Phys.	97	10.1093/qjmed/hch083	Irrelevant during title/abstract screening
Gyapong 2003	Inadvertent exposure of pregnant women to ivermectin and albendazole during mass drug administration for lymphatic filariasis	2003	Trop. Med. Int. Health	8	10.1046/j.1360-2276.2003.01142.x	Irrelevant during title/abstract screening
Henning 2004	A prospective study of Plasmodium falciparum multiplicity of infection and morbidity in Tanzanian children	2004	Trans. R. Soc. Trop. Med. Hyg.	98	10.1016/j.trstmh.2004.03.010	Irrelevant during title/abstract screening
Moore 2006	Down syndrome and Hirschsprung's disease: A significant relationship?	2006	Int. J. Disabil. Hum. Dev.	5	10.1515/IJDHD.2006.5.4.369	Irrelevant during title/abstract screening
Kruger 2005	Obesity in South Africa: Challenges for government and health professionals	2005	Public Health Nutr.	8	10.1079/PHN2005785	Irrelevant during title/abstract screening
Okwara 2004	Bacteraemia, urinary tract infection and malaria in hospitalised febrile children in Nairobi: Is there an association?	2004	East Afr. Med. J.	81	10.4314/eamj.v81i1.8795	Irrelevant during title/abstract screening
Hogg 2001	Role of latent viral infections in chronic obstructive pulmonary disease and asthma.	2001	Am. J. Respir. Crit. Care Med.	164	10.1164/ajrccm.164.supplement_2.2106063	Irrelevant during title/abstract screening
Wandabwa 2005	Risk factors for severe abruptio placenta in Mulago Hospital, Kampala, Uganda	2005	Afr. Health Sci.	5		Irrelevant during title/abstract screening
Zimmer 2005	Older adults in sub-Saharan Africa living with children and grandchildren	2005	Popul. Stud.	59	10.1080/00324720500212255	Irrelevant during title/abstract screening
Behrendt 2001	Allergotoxicology - A research concept to study the role of environmental pollutants in allergy	2001	Allergy Clin. Immunol. Int.	13		Irrelevant during title/abstract screening
Dyjack 2005	Residential environmental risks for reproductive age women in developing countries	2005	J. Midwifery Women's Health	50	10.1016/j.jmwh.2005.02.001	Irrelevant during title/abstract screening
Falkenstein 2004	Non-compliance in children post-liver transplant. Who are the culprits?	2004	Pediatr. Transplant.	8	10.1111/j.1399-3046.2004.00136.x	Irrelevant during title/abstract screening
Msuya 2002	Reproductive tract infections and the risk of HIV among women in Moshi, Tanzania	2002	Acta Obstet. Gynecol. Scand.	81	10.1034/j.1600-0412.2002.810916.x	Irrelevant during title/abstract screening
Lyke 2003	Association of intraleukocytic Plasmodium falciparum malaria pigment with disease severity, clinical manifestations, and prognosis in severe malaria.	2003	Am. J. Trop. Med. Hyg.	69	10.4269/ajtmh.2003.69.253	Irrelevant during title/abstract screening
Seedat 2006	South african hypertension guideline 2006	2006	S. Afr. Med. J.	96		Irrelevant during title/abstract screening
Adio 2004	Malaria and intestinal helminthiasis in school children of Kumba Urban Area, Cameroon	2004	East Afr. Med. J.	81		Irrelevant during title/abstract screening
Manary 2004	CO2 production during acute infection in malnourished Malawian children	2004	Eur. J. Clin. Nutr.	58	10.1038/sj.ejcn.1601757	Irrelevant during title/abstract screening
Jeffery 2001	Determination of the effectiveness of inactivation of human immunodeficiency virus by Pretoria Pasteurization	2001	J. Trop. Pediatr.	47	10.1093/tropej/47.6.345	Irrelevant during title/abstract screening
Kuremu 2003	Gastro-intestinal tract perforation in neonates	2003	East Afr. Med. J.	80		Irrelevant during title/abstract screening
Ndosi 2002	The nature of puerperal psychosis at Muhimbili National Hospital: its physical co-morbidity, associated main obstetric and social factors.	2002	Afr J Reprod Health	6	10.2307/3583145	Irrelevant during title/abstract screening
Hodgson 2001	Risk factors for meningococcal meningitis in northern Ghana	2001	Trans. R. Soc. Trop. Med. Hyg.	95	10.1016/S0035-9203(01)90007-0	Irrelevant during title/abstract screening
Ndububa 2001	Primary hepatocellular carcinoma in Ile-Ife, Nigeria: a prospective study of 154 cases.	2001	Niger J Med	10		Irrelevant during title/abstract screening
Musa-Aisien 2003	Prevalence and antimicrobial sensitivity pattern in urinary tract infection in febrile under-5s at a children's emergency unit in Nigeria	2003	Ann. Trop. Paediatr.	23	10.1179/000349803125002850	Irrelevant during title/abstract screening
Prendergast 2003	HIV and cardiovascular medicine	2003	Heart	89	10.1136/heart.89.7.793	Irrelevant during title/abstract screening
Barlow 2001	Brain damage after neonatal tetanus in a rural Kenyan hospital	2001	Trop. Med. Int. Health	6	10.1046/j.1365-3156.2001.00705.x	Irrelevant during title/abstract screening
Ehrlich 2001	Household smoking and bronchial hyperresponsiveness in children with asthma	2001	J. Asthma	38	10.1081/JAS-100000111	Irrelevant during title/abstract screening
	Co-trimoxazole prophylaxis against opportunistic infections is safe, and effective in HIV-infected children	2005	Evid.-Based Healthc. Public Health	9	10.1016/j.ehbc.2005.03.005	Irrelevant during title/abstract screening
Jambou 2001	Malaria in the highlands of Madagascar after five years of indoor house spraying of DDT	2001	Trans. R. Soc. Trop. Med. Hyg.	95	10.1016/S0035-9203(01)90317-7	Irrelevant during title/abstract screening
Cotton 2005	Classification of HIV disease in children - Towards pragmatism?	2005	South. Afr. J. HIV Med.		10.4102/sajhivmed.v6i4.577	Irrelevant during title/abstract screening
Sokhna 2004	Increase of malaria attacks among children presenting concomitant infection by Schistosoma mansoni in Senegal	2004	Malaria J.	3	10.1186/1475-2875-3-43	Irrelevant during title/abstract screening
Clark 2003	Tissue distribution of migration inhibitory factor and inducible nitric oxide synthase in falciparum malaria and sepsis in African children	2003	Malaria J.	2	10.1186/1475-2875-2-1	Irrelevant during title/abstract screening
Barnes 2005	Assessing child time - Activity patterns in relation to indoor cooking fires in developing countries: A methodological comparison	2005	Int. J. Hyg. Environ. Health	208	10.1016/j.ijheh.2005.01.022	Irrelevant during title/abstract screening
Bayo 2002	Risk factors of invasive cervical cancer in Mali	2002	Int. J. Epidemiol.	31	10.1093/ije/31.1.202	Irrelevant during title/abstract screening
Jeena 2003	Risk factors for admission and the role of respiratory syncytial virus-specific cytotoxic T-lymphocyte responses in children with acute bronchiolitis	2003	S. Afr. Med. J.	93		Irrelevant during title/abstract screening
Nordberg 2000	Injuries as a public health problem in sub-saharan africa: Epidemiology and prospects for control	2000	East Afr. Med. J.	77		Irrelevant during title/abstract screening
Subratty 1995	Major inhalant allergens in Mauritius	1995	ANN. ALLERGY ASTHMA IMMUNOL.	74		Irrelevant during title/abstract screening
Newton 1998	Pathophysiology of fatal falciparum malaria in African children	1998	Am. J. Trop. Med. Hyg.	58	10.4269/ajtmh.1998.58.673	Irrelevant during title/abstract screening
Annan-Prah 1997	Nutrient content and survival of selected pathogenic bacteria in kenkey used as a weaning food in Ghana	1997	ACTA TROP.	65	10.1016/S0001-706X(97)00650-5	Irrelevant during title/abstract screening
Koornhof 1992	Antimicrobial Resistance in Streptococcus pneumoniae: A South African Perspective	1992	Clin. Infect. Dis.	15	10.1093/clinids/15.1.84	Irrelevant during title/abstract screening
Grant 1992	Health education: historic windows of opportunity.	1992	Hygie	11		Irrelevant during title/abstract screening
Richards 1996	Health effects of passive smoking in adolescent children	1996	S. AFR. MED. J.	86		Irrelevant during title/abstract screening
Han 1995	Persistent diarrhoea in children admitted to Port Moresby General Hospital.	1995	P N G Med J	38		Irrelevant during title/abstract screening
Madhi 2000	HIV-1 co-infection in children hospitalised with tuberculosis in South Africa	2000	Int. J. Tuberc. Lung Dis.	4		Irrelevant during title/abstract screening
Mohamed 1995	Home environment and asthma in Kenyan schoolchildren: A case-control study	1995	THORAX	50	10.1136/thx.50.1.74	Irrelevant during title/abstract screening
Tolcos 2000	Exposure to prenatal carbon monoxide and postnatal hyperthermia: Short and long-term effects on neurochemicals and neuroglia in the developing brain	2000	Exp. Neurol.	162	10.1006/exnr.1999.7272	Irrelevant during title/abstract screening
Conroy 1996	Solar disinfection of drinking water and diarrhoea in Maasai children: A controlled field trial	1996	LANCET	348	10.1016/S0140-6736(96)02309-4	Irrelevant during title/abstract screening
Whidden 1998	Measurement of passive smoking.	1998	Prev Med	27		Irrelevant during title/abstract screening
Anstey 1999	Effects of age and parasitemia on nitric oxide production/leukocyte nitric oxide synthase type 2 expression in asymptomatic, malaria-exposed children	1999	Am. J. Trop. Med. Hyg.	61	10.4269/ajtmh.1999.61.253	Irrelevant during title/abstract screening
Murrell 1991	The pigbel story of papua new guinea	1991	Trans. R. Soc. Trop. Med. Hyg.	85	10.1016/0035-9203(91)90183-Y	Irrelevant during title/abstract screening
Jeena 1998	Infectious diseases at the paediatric isolation units of Clairwood and King Edward VIII hospitals, Durban: Trends in admission and mortality rates (1985-1996) and the early impact of HIV (1994-1996)	1998	S. Afr. Med. J.	88		Irrelevant during title/abstract screening
Aaby 1995	Lower mortality for female-female twins than male-male and male-female twins in rural Senegal	1995	Epidemiology	6	10.1097/00001648-199507000-00016	Irrelevant during title/abstract screening
Ng'ang'a 1998	Prevalence of exercise induced bronchospasm in Kenyan school children: An urban-rural comparison	1998	Thorax	53	10.1136/thx.53.11.919	Irrelevant during title/abstract screening
Kark 1999	The Pholela Health Centre a progress report	1999	Bull. WHO	77		Irrelevant during title/abstract screening
Steenekamp 1992	Cardiovascular causes of death at Tshepong Hospital in 1 year, 1989-1990. A necropsy study	1992	S. AFR. MED. J.	81		Irrelevant during title/abstract screening
Bloland 1991	Co-trimoxazole for childhood febrile illness in malaria-endemic regions	1991	Lancet	337	10.1016/0140-6736(91)91299-A	Irrelevant during title/abstract screening
Daramola 1991	Sensitivity of Plasmodium falciparum in The Gambia to co-trimoxazole	1991	Trans. R. Soc. Trop. Med. Hyg.	85	10.1016/0035-9203(91)90285-7	Irrelevant during title/abstract screening
Schulman 1997	Airway hyperreactivity produced by short-term exposure to hyperoxia in neonatal guinea pigs	1997	AM. J. PHYSIOL. LUNG CELL. MOL. PHYSIOL.	272	10.1152/ajplung.1997.272.6.l1211	Irrelevant during title/abstract screening
Daya 1997	Assessment of cochlear damage after pneumococcal meningitis using otoacoustic emissions	1997	TRANS. R. SOC. TROP. MED. HYG.	91	10.1016/S0035-9203(97)90063-8	Irrelevant during title/abstract screening
Powars 1990	βs-gene-cluster haplotypes in sickle cell anemia: Clinical implications	1990	J. Pediatr. Hematol. Oncol.	12	10.1097/00043426-199023000-00022	Irrelevant during title/abstract screening
O'Dempsey 1996	A study of risk factors for pneumococcal disease among children in a rural area of West Africa	1996	INT. J. EPIDEMIOL.	25	10.1093/ije/25.4.885	Irrelevant during title/abstract screening
Moodley 1999	Risk factors for meningococcal disease in Cape Town	1999	S. Afr. Med. J.	89		Irrelevant during title/abstract screening
Murray 1997	Global mortality, disability, and the contribution of risk factors: Global burden of disease study	1997	LANCET	349	10.1016/S0140-6736(96)07495-8	Irrelevant during title/abstract screening
Hodgson 2000	Congenital diaphragmatic hernia repair - Impact of delayed surgery and epidural analgesia	2000	S. Afr. J. Surg.	38		Irrelevant during title/abstract screening
Slusher 1995	Glucose-6-phosphate dehydrogenase deficiency and carboxyhemoglobin concentrations associated with bilirubin-related morbidity and death in Nigerian infants	1995	J. Pediatr.	126	10.1016/S0022-3476(95)70510-4	Irrelevant during title/abstract screening
Ambe 2001	Associated morbidities in children with sickle-cell anaemia presenting with severe anaemia in a malarious area	2001	Trop. Doct.	31	10.1177/004947550103100109	Irrelevant during title/abstract screening
Thillagavathie 2000	Current issues in maternal and perinatal tuberculosis: Impact of the HIV-1 epidemic	2000	Semin. Neonatol.	5	10.1053/siny.2000.0022	Irrelevant during title/abstract screening
Akpede 1996	Aetiological considerations in the febrile unconscious child in the rainforest and arid regions of Nigeria	1996	East Afr. Med. J.	73		Irrelevant during title/abstract screening
Salih 1990	Endemic bacterial meningitis in Sudanese children: Aetiology, clinical findings, treatment and short-term outcome	1990	ANN. TROP. PAEDIATR.	10	10.1080/02724936.1990.11747431	Irrelevant during title/abstract screening
VonSchirnding 1991	Environmental health impacts associated with rapid urbanisation in South Africa	1991	PUBLIC HEALTH REV.	19		Irrelevant during title/abstract screening
Osinusi 1999	Acute laryngotracheobronchitis in Nigerian children.	1999	West Afr J Med	18		Irrelevant during title/abstract screening
Castle 1993	Intra-household differentials in women's status: household function and focus as determinants of children's illness management and care in rural Mali.	1993	Health Transit Rev	3		Irrelevant during title/abstract screening
Wafula 2000	Effect of improved stoves on prevalence of acute respiration infection and conjunctivitis among children and women in a rural community in Kenya	2000	East Afr. Med. J.	77		Irrelevant during title/abstract screening
Zwi 1990	Respiratory health status of children in the eastern Transvaal highveld	1990	S. AFR. MED. J.	78		Irrelevant during title/abstract screening
Li 1995	Fungus allergens inside and outside the residences of atopic and control children	1995	Arch. Environ. Health	50	10.1080/00039896.1995.9955011	Irrelevant during title/abstract screening
Delivoria-Papadopoulos 2000	Mechanisms of perinatal cerebral injury in fetus and newborn	2000	Ann. New York Acad. Sci.	900	10.1111/j.1749-6632.2000.tb06226.x	Irrelevant during title/abstract screening
Perkins 1999	Blood mononuclear cell nitric oxide production and plasma cytokine levels in healthy gabonese children with prior mild or severe malaria	1999	Infect. Immun.	67	10.1128/iai.67.9.4977-4981.1999	Irrelevant during title/abstract screening
Karugu 1993	Iodine deficiency disorders in Kapenguria: a urinary iodine estimation.	1993	East Afr Med J	70		Irrelevant during title/abstract screening
Opaneye 1998	Traditional medicine in Nigeria and modern obstetric practice: Need for cooperation	1998	Cent. Afr. J. Med.	44		Irrelevant during title/abstract screening
Coutsoudis 1991	Vitamin A supplementation reduces measles morbidity in young African children: A randomized, placebo-controlled, double-blind trial	1991	Am. J. Clin. Nutr.	54	10.1093/ajcn/54.5.890	Irrelevant during title/abstract screening
Rodgers 1994	Sources of carbon monoxide (CO) in biological systems and applications of CO detection technologies	1994	SEMIN. PERINATOL.	18		Irrelevant during title/abstract screening
Wang'Ombe 1993	Agricultural land use patterns and malaria conditions in Kenya	1993	Soc. Sci. Med.	37	10.1016/0277-9536(93)90251-X	Irrelevant during title/abstract screening
Hussey 1994	Serotypes and antimicrobial susceptibility of haemophilus influenzae	1994	J. Antimicrob. Chemother.	34	10.1093/jac/34.6.1031	Irrelevant during title/abstract screening
Al-Frayh 1999	Human sensitization to Prosopis juliflora antigen in Saudi Arabia	1999	Ann. Saudi Med.	19	10.5144/0256-4947.1999.331	Irrelevant during title/abstract screening
Oyejide 1995	An ethnographic study of acute respiratory infections in four local government areas of Nigeria.	1995	Afr J Med Med Sci	24		Irrelevant during title/abstract screening
Johnson 1996	Acute bronchiolitis in tropical Africa: A hospital-based perspective in Ibadan, Nigeria	1996	PEDIATR. PULMONOL.	22	10.1002/(SICI)1099-0496(199610)22:4<236::AID-PPUL3>3.0.CO;2-K	Irrelevant during title/abstract screening
Snow 2000	Paediatric survival and re-admission risks following hospitalization on the Kenyan Coast	2000	Trop. Med. Int. Health	5	10.1046/j.1365-3156.2000.00568.x	Irrelevant during title/abstract screening
Hanses 1999	Molecular epidemiology of Nigerian and Ghanaian measles virus isolates reveals a genotype circulating widely in western and central Africa	1999	J. Gen. Virol.	80	10.1099/0022-1317-80-4-871	Irrelevant during title/abstract screening
Hagi 1990	Antibody responses in schistosomiasis haematobium in Somalia. Relation to age and infection intensity	1990	ANN. TROP. MED. PARASITOL.	84	10.1080/00034983.1990.11812451	Irrelevant during title/abstract screening
Johnson 1993	Viral pathogens of acute lower respiratory infections in pre-school Nigerian children and clinical implications of multiple microbial identifications.	1993	West Afr J Med	12		Irrelevant during title/abstract screening
Feldman 1999	Bacteremic pneumococcal pneumonia in HIV-seropositive and HIV- seronegative adults	1999	Chest	116	10.1378/chest.116.1.107	Irrelevant during title/abstract screening
Kinoti 1993	Asphyxia of the newborn in east, central and southern Africa.	1993	East Afr Med J	70		Irrelevant during title/abstract screening
Last 1992	The importance of extremes: The social implications of intra-household variation in child mortality	1992	Soc. Sci. Med.	35	10.1016/0277-9536(92)90080-A	Irrelevant during title/abstract screening
Steinman 1993	Sulphur dioxide sensitivity in South African asthmatic children	1993	S. AFR. MED. J.	83		Irrelevant during title/abstract screening
Welbury 1993	"Killer" canine removal and its sequelae in Addis Ababa	1993	Quintessence Int.	24		Irrelevant during title/abstract screening
Tikhomirov 1997	Meningococcal disease: Public health burden and control	1997	World Health Stat. Q.	50		Irrelevant during title/abstract screening
Johnson 1994	Acute lower respiratory infections in hospitalised urban pre-school Nigerian children: a clinical overview.	1994	Afr J Med Med Sci	23		Irrelevant during title/abstract screening
Perry 1993	Localization and activity of transglutaminase, a retinoid-inducible protein, in developing rat spinal cord	1993	Int. J. Dev. Neurosci.	11	10.1016/0736-5748(93)90004-W	Irrelevant during title/abstract screening
Mutero 1998	Malaria prevalence and use of self-protection measures against mosquitoes in Suba District, Kenya	1998	East Afr. Med. J.	75		Irrelevant during title/abstract screening
Motala 2000	Guideline for the management of chronic asthma in children - 2000 update	2000	S. Afr. Med. J.	90		Irrelevant during title/abstract screening
Lang 1993	Hypertension during pregnancy in Africa and infants' health. A cohort study in an urban setting	1993	J. Perinat. Med.	21	10.1515/jpme.1993.21.1.13	Irrelevant during title/abstract screening
Hussain 1991	Otitis media in Sudanese children: presentation and bacteriology.	1991	East Afr Med J	68		Irrelevant during title/abstract screening
Kilian 1998	Resistance in vivo of Plasmodium falciparum to co-trimoxazole in western Uganda	1998	Trans. R. Soc. Trop. Med. Hyg.	92	10.1016/S0035-9203(98)90748-9	Irrelevant during title/abstract screening
Ellis 1990	A review of Typhoid fever in South African black children	1990	Postgrad. Med. J.	66	10.1136/pgmj.66.782.1032	Irrelevant during title/abstract screening
Roux 2000	The Cape Town experience with haematopoietic stem cell transplantation: The paediatric programme	2000	S. Afr. Med. J.	90		Irrelevant during title/abstract screening
Graham 2000	Clinical presentation of non-typhoidal Salmonella bacteraemia in Malawian children	2000	Trans. R. Soc. Trop. Med. Hyg.	94	10.1016/S0035-9203(00)90337-7	Irrelevant during title/abstract screening
Bora 1999	Epidemiology of visceral leishmaniasis in India	1999	Natl. Med. J. India	12		Irrelevant during title/abstract screening
VanRoosmalen 1992	AIDS and women's health care in developing countries.	1992	Trop Geogr Med	44		Irrelevant during title/abstract screening
Seboxa 1997	Epidemiological features of severe paediatric malaria in north western Ethiopia	1997	East Afr. Med. J.	74		Irrelevant during title/abstract screening
Hussey 1994	Carriage of Haemophilus influenzae in Cape Town children	1994	S. AFR. MED. J.	84		Irrelevant during title/abstract screening
Hendricks 1995	Brucellosis in childhood in the Western Cape	1995	S. AFR. MED. J.	85		Irrelevant during title/abstract screening
Udezue 1990	Sigmoid volvulus in Kaduna, Nigeria	1990	Dis Colon Rectum	33	10.1007/BF02150738	Irrelevant during title/abstract screening
	Publication of CDC Surveillance Summaries	1992	J. AM. MED. ASSOC.	268	10.1001/jama.1992.03490240030012	Irrelevant during title/abstract screening
Hendricks 1997	Epidemiological aspects of liver abscesses in children in the Western Cape Province of South Africa	1997	J. TROP. PEDIATR.	43	10.1093/tropej/43.2.103	Irrelevant during title/abstract screening
Nriagu 1999	Prevalence of asthma and respiratory symptoms in south-central Durban, South Africa	1999	Eur. J. Epidemiol.	15	10.1023/A:1007653709188	Irrelevant during title/abstract screening
Mutoh 2000	Chronic passive cigarette smoke exposure augments bronchopulmonary C-fibre inputs to nucleus tractus solitarii neurones and reflex output in young guinea-pigs	2000	J. Physiol.	523	10.1111/j.1469-7793.2000.00223.x	Irrelevant during title/abstract screening
Einterz 1994	Family planning and tradition: A view from northern Cameroon	1994	WORLD HEALTH FORUM	15		Irrelevant during title/abstract screening
Wessels 1998	Cost-effectiveness of ceftriaxone in the treatment of community-acquired pneumonia in adult hospital patients. A pharmaco-economic study based on a meta-analysis	1998	S. Afr. Med. J.	88		Irrelevant during title/abstract screening
Bucek 1994	INTOXIKATION DURCH PARAFFINFLAMMEN (BEOBACHTUNGEN AUS AFRIKA)	1994	ACTA CHIR. PLAST.	36		Irrelevant during title/abstract screening
Carlson 1993	Clinical plasmodium falciparum malaria	1993	SCAND. J. INFECT. DIS. SUPPL.			Irrelevant during title/abstract screening
Commey 1994	Persistent fever in severe malaria in children	1994	CENT. AFR. J. MED.	40		Irrelevant during title/abstract screening
Winqvist 2000	Three-year follow-up of patients with pulmonary tuberculosis in Guinea-Bissau, West Africa	2000	Int. J. Tuberc. Lung Dis.	4		Irrelevant during title/abstract screening
Akpede 1994	Localized extracranial infections in children with acute bacterial meningitis	1994	J. Trop. Pediatr.	40	10.1093/tropej/40.4.231	Irrelevant during title/abstract screening
Cooper 1987	Needs for special-care beds for the newborn in the Witwatersrand area	1987	S. AFR. MED. J.	71		Irrelevant during title/abstract screening
Oyediran 1981	Maternal and child health and family planning in Nigeria	1981	Public Health	95	10.1016/S0033-3506(81)80006-6	Irrelevant during title/abstract screening
Conney 1973	Effects of drugs and environmental chemicals on steroid metabolism	1973	Clin. Pharmacol. Ther.	14	10.1002/cpt1973144part2727	Irrelevant during title/abstract screening
Wintrob 1973	The influence of others: Witchcraft and rootwork as explanations of behavior disturbances	1973	J. Nerv. Ment. Dis.	156	10.1097/00005053-197305000-00005	Irrelevant during title/abstract screening
Taha 1985	Tobacco and the third world: The growing threat	1985	EAST AFR. MED. J.	62		Irrelevant during title/abstract screening
Rosenbaum 1985	Blue smoke and mirrors.	1985	Health PAC Bull	16		Irrelevant during title/abstract screening
Cullen 1972	Chronic bronchitis and the Australian environment.	1972	Med. J. Aust.	1	10.5694/j.1326-5377.1972.tb50910.x	Irrelevant during title/abstract screening
Watts 1986	The comparative study of patterns of Guinea worm prevalence as a guide to control strategies	1986	Soc. Sci. Med.	23	10.1016/0277-9536(86)90254-6	Irrelevant during title/abstract screening
Oppenheim 1986	Antibiotic-resistant pneumococcal disease in children at baragwanath hospital, johannesburg	1986	Pediatr. Infect. Dis.	5	10.1097/00006454-198609000-00006	Irrelevant during title/abstract screening
Kahuho 1980	Occasional report: Drug poisoning in the intensive Intensive Care Unit, Kenyatta National Hospital	1980	EAST AFR. MED. J.	57		Irrelevant during title/abstract screening
Campoli-Richards 1989	Netilmicin - A Review of its Antibacterial Activity, Pharmacokinetic Properties and Therapeutic Use	1989	Drugs	38	10.2165/00003495-198938050-00003	Irrelevant during title/abstract screening
Nesbitt 1989	Salmonella septicaemias in Kenyan children	1989	J. Trop. Pediatr.	35	10.1093/tropej/35.1.35	Irrelevant during title/abstract screening
Hsieh 1988	Prevalence of childhood asthma in Taipei, taiwan, and other asian pacific countries	1988	J. Asthma	25	10.3109/02770908809071357	Irrelevant during title/abstract screening
Chintu 1978	Perinatal and neonatal mortality and morbidity in Lusaka, 1976.	1978	Med J Zambia	12		Irrelevant during title/abstract screening
Cartwright 1984	The use of prophylactic antibiotics in obstetrics and gynecology. a review	1984	Obstet. Gynecol. Surv.	39	10.1097/00006254-198409000-00001	Irrelevant during title/abstract screening
FemiPearse 1973	Respiratory symptoms and their relationship to cigarette smoking, dusty occupations and domestic air pollution: studies in random sample of an urban African population	1973	WEST AFR. MED. J.	22		Irrelevant during title/abstract screening
Assefa 1986	Health status in the new peasant producers' co-operatives in Gondar Region, Ethiopia.	1986	Ethiop Med J	24		Irrelevant during title/abstract screening
Steinman 1986	The effects of soft-drink preservatives on asthmatic children	1986	S. AFR. MED. J.	70		Irrelevant during title/abstract screening
Sherwin 1983	What is an adverse health effect?	1983	ENVIRON. HEALTH PERSPECT.	VOL. 52	10.1289/ehp.8352177	Irrelevant during title/abstract screening
Anderson 1974	Smoking habits and their relationship to chronic lung disease in a tropical environment in Papua New Guinea	1974	BULL.PHYSIO-PATH.RESP.	10		Irrelevant during title/abstract screening
Joubert 1988	Allergic asthma in different population groups in the western Cape. Causative and complicating factors	1988	S. AFR. MED. J.	73		Irrelevant during title/abstract screening
Demetriades 1983	Penetrating injuries of the heart: Experience over two years in south africa	1983	J. Trauma Inj. Infect. Crit. Care	23		Irrelevant during title/abstract screening
Claassen 1987	A microbiological study of acute otitis media in Bloemfontein	1987	S. AFR. MED. J.	71		Irrelevant during title/abstract screening
Larsen 1988	The regional obstetrician - An alternative model	1988	S. AFR. MED. J.	73		Irrelevant during title/abstract screening
Obiako 1987	Profound childhood deafness in nigeria: A three year survey	1987	Ear Hear.	8	10.1097/00003446-198704000-00003	Irrelevant during title/abstract screening
Yach 1989	The impact of diarrhoeal disease on childhood deaths in the RSA, 1968-1985	1989	S. AFR. MED. J.	76		Irrelevant during title/abstract screening
Frankel 1980	'I am dying of man': The pathology of pollution	1980	Cult Med Psych	4	10.1007/BF00051429	Irrelevant during title/abstract screening
ClydeJr 1980	Experimental models for study of common respiratory viruses	1980	ENVIRON. HEALTH PERSPECT.	VOL. 35	10.1289/ehp.8035107	Irrelevant during title/abstract screening
VanGurp 1989	Management of childhood haematogenous osteomyelitis in a rural Papua New Guinean hospital.	1989	P N G Med J	32		Irrelevant during title/abstract screening
Carswell 1988	The impact of AIDS in the developing world	1988	Br. Med. Bull.	44	10.1093/oxfordjournals.bmb.a072240	Irrelevant during title/abstract screening
Kurzel 1985	Chemical teratogenesis and reproductive failure	1985	Obstet. Gynecol. Surv.	40	10.1097/00006254-198507000-00002	Irrelevant during title/abstract screening
Wyndham 1978	Climate and disease	1978	S. AFR. MED. J.	53		Irrelevant during title/abstract screening
Wyndham 1979	A comparison of the mortality rates of various population groups in the Republic of South Africa	1979	S. AFR. MED. J.	55		Irrelevant during title/abstract screening
Gellin 1965	An unusual form of local reaction to hyposensitization injections	1965	Journal of Allergy	36	10.1016/0021-8707(65)90081-X	Irrelevant during title/abstract screening
Hughes 1969	Malnutrition in the Field. Nigerian Civil War 1968–9	1969	Brit. Med. J.	2	10.1136/bmj.2.5654.436	Irrelevant during title/abstract screening
Yach 1988	Smoking and health in South Africa	1988	S. AFR. MED. J.	73		Irrelevant during title/abstract screening
Gonzalez 1989	Pefloxacin: A Review of its Antibacterial Activity, Pharmacokinetic Properties and Therapeutic Use	1989	Drugs	37	10.2165/00003495-198937050-00003	Irrelevant during title/abstract screening
Adebayo 2016	Joint modeling of Anaemia and Malaria in children under five in Nigeria	2016	SPATIAL AND SPATIO-TEMPORAL EPIDEMIOLOGY	17	10.1016/j.sste.2016.04.011	Irrelevant during title/abstract screening
Tesema 2022	Understanding the rural-urban disparity in acute respiratory infection symptoms among under-five children in Sub-Saharan Africa: a multivariate decomposition analysis	2022	BMC PUBLIC HEALTH	22	10.1186/s12889-022-14421-0	Irrelevant during title/abstract screening
GlobalMaternalChildHlthResCol 2020	Associations between infant and young child feeding practices and acute respiratory infection and diarrhoea in Ethiopia: A propensity score matching approach	2020	PLOS ONE	15	10.1371/journal.pone.0230978	Irrelevant during title/abstract screening
Ramaekers 2017	Prevalence and seasonality of six respiratory viruses during five consecutive epidemic seasons in Belgium	2017	JOURNAL OF CLINICAL VIROLOGY	94	10.1016/j.jcv.2017.07.011	Irrelevant during title/abstract screening
Munthali 2015	Mortality and morbidity patterns in under-five children with severe acute malnutrition (SAM) in Zambia: a five-year retrospective review of hospital-based records (2009-2013)	2015	ARCHIVES OF PUBLIC HEALTH	73	10.1186/s13690-015-0072-1	Irrelevant during title/abstract screening
Lanaspa 2014	Epidemiology, etiology, x-ray features, importance of co-infections and clinical features of viral pneumonia in developing countries	2014	EXPERT REVIEW OF ANTI-INFECTIVE THERAPY	12	10.1586/14787210.2014.866517	Irrelevant during title/abstract screening
Taipale 2014	Human rhino- and enteroviruses in children with respiratory symptoms in Luanda, Angola	2014	PAEDIATRICS AND INTERNATIONAL CHILD HEALTH	34	10.1179/2046905513Y.0000000101	Irrelevant during title/abstract screening
Jordaan 1999	Environmental tobacco smoke exposure in children: Household and community determinants	1999	ARCHIVES OF ENVIRONMENTAL HEALTH	54	10.1080/00039899909602494	Irrelevant during title/abstract screening
Weber 1998	Respiratory syncytial virus infection in tropical and developing countries	1998	TROPICAL MEDICINE & INTERNATIONAL HEALTH	3	10.1046/j.1365-3156.1998.00213.x	Irrelevant during title/abstract screening
BLOLAND 1991	COTRIMOXAZOLE FOR CHILDHOOD FEBRILE ILLNESS IN MALARIA-ENDEMIC REGIONS	1991	LANCET	337	10.1016/0140-6736(91)91299-A	Irrelevant during title/abstract screening
MASTRO 1991	ANTIMICROBIAL RESISTANCE OF PNEUMOCOCCI IN CHILDREN WITH ACUTE LOWER RESPIRATORY-TRACT INFECTION IN PAKISTAN	1991	LANCET	337	10.1016/0140-6736(91)90813-5	Irrelevant during title/abstract screening
Cohen 2015	Potential Impact of Co-Infections and Co-Morbidities Prevalent in Africa on Influenza Severity and Frequency: A Systematic Review	2015	PLOS ONE	10	10.1371/journal.pone.0128580	Irrelevant during title/abstract screening
Ubesie 2012	Under-five protein energy malnutrition admitted at the University of Nigeria Teaching Hospital, Enugu: a 10 year retrospective review	2012	NUTRITION JOURNAL	11	10.1186/1475-2891-11-43	Irrelevant during title/abstract screening
PHELAN 1992	RESPIRATORY-INFECTIONS IN CHILDHOOD	1992	CURRENT OPINION IN INFECTIOUS DISEASES	5	10.1097/00001432-199204000-00002	Irrelevant during title/abstract screening
Kandala 2009	Diarrhoea, acute respiratory infection, and fever among children in the Democratic Republic of Congo	2009	SOCIAL SCIENCE & MEDICINE	68	10.1016/j.socscimed.2009.02.004	Irrelevant during title/abstract screening
Mugo 2018	Determinants of neonatal, infant and under-five mortality in a war-affected country: analysis of the 2010 Household Health Survey in South Sudan	2018	BMJ GLOBAL HEALTH	3	10.1136/bmjgh-2017-000510	Irrelevant during title/abstract screening
Evans 2012	Differential Effect of Intrauterine Hypoxia on Caspase 3 and DNA Fragmentation in Fetal Guinea Pig Hearts and Brains	2012	REPRODUCTIVE SCIENCES	19	10.1177/1933719111420883	Irrelevant during title/abstract screening
Chen 2022	Indoor air pollution from solid fuel on children pneumonia in low- and middle-income countries: a systematic review and meta-analysis	2022	ENVIRONMENTAL SCIENCE AND POLLUTION RESEARCH	29	10.1007/s11356-021-18293-6	Irrelevant during title/abstract screening
Smuts 2008	Role of human metapneumovirus, human coronavirus NL63 and human bocavirus in infants and young children with acute wheezing	2008	JOURNAL OF MEDICAL VIROLOGY	80	10.1002/jmv.21135	Irrelevant during title/abstract screening
Martin 2013	Using Formative Research to Design a Behavior Change Strategy to Increase the Use of Improved Cookstoves in Pen-Urban Kampala, Uganda	2013	INTERNATIONAL JOURNAL OF ENVIRONMENTAL RESEARCH AND PUBLIC HEALTH	10	10.3390/ijerph10126920	Irrelevant during title/abstract screening
WHO-WorldBankChildHealthPoverty 2004	Child health: Reaching the poor	2004	AMERICAN JOURNAL OF PUBLIC HEALTH	94	10.2105/AJPH.94.5.726	Irrelevant during title/abstract screening
Ho 2014	Viral pneumonia in adults and older children in sub-Saharan Africa - epidemiology, aetiology, diagnosis and management	2014	PNEUMONIA	5	10.15172/pneu.2014.5/446	Irrelevant during title/abstract screening
George 2023	Akkermansia muciniphila Associated with Improved Linear Growth among Young Children, Democratic Republic of the Congo	2023	EMERGING INFECTIOUS DISEASES	29	10.3201/eid2811.212118	Irrelevant during title/abstract screening
Mishra 2000	Hypoxia-induced generation of nitric oxide free radicals in cerebral cortex of newborn guinea pigs	2000	NEUROCHEMICAL RESEARCH	25	10.1023/A:1026610301978	Irrelevant during title/abstract screening
Yoshida 2002	Effect of suplatast tosilate on airway hyperresponsiveness and inflammation in asthma patients	2002	JOURNAL OF ASTHMA	39	10.1081/JAS-120004925	Irrelevant during title/abstract screening
IEEE 2018	A review paper on traditional fuel use, indoor air pollution, and Respiratory diseases: Lessons for South Africa	2018	2018 INTERNATIONAL CONFERENCE ON THE DOMESTIC USE OF ENERGY (DUE)			Irrelevant during title/abstract screening
Thebaud 1999	Inhaled and exhaled nitric oxide	1999	CELLULAR AND MOLECULAR LIFE SCIENCES	55	10.1007/s000180050360	Irrelevant during title/abstract screening
Torretta 2010	Nasal nitric oxide in children with adenoidal hypertrophy: A preliminary study	2010	INTERNATIONAL JOURNAL OF PEDIATRIC OTORHINOLARYNGOLOGY	74	10.1016/j.ijporl.2010.03.025	Irrelevant during title/abstract screening
Gayawan 2021	Joint Spatial Modelling of Childhood Morbidity in West Africa Using a Distributional Bivariate Probit Model	2021	STATISTICS IN BIOSCIENCES	13	10.1007/s12561-020-09282-3	Irrelevant during title/abstract screening
Tamire 2018	Socio-Cultural Reasons and Community Perceptions Regarding Indoor Cooking Using Biomass Fuel and Traditional Stoves in Rural Ethiopia: A Qualitative Study	2018	INTERNATIONAL JOURNAL OF ENVIRONMENTAL RESEARCH AND PUBLIC HEALTH	15	10.3390/ijerph15092035	Irrelevant during title/abstract screening
Witschi 1997	The toxicology of environmental tobacco smoke	1997	ANNUAL REVIEW OF PHARMACOLOGY AND TOXICOLOGY	37	10.1146/annurev.pharmtox.37.1.29	Irrelevant during title/abstract screening
Sekizawa 2010	Secondhand smoke exposure alters K plus channel function and intrinsic cell excitability in a subset of second-order airway neurons in the nucleus tractus solitarius of young guinea pigs	2010	EUROPEAN JOURNAL OF NEUROSCIENCE	31	10.1111/j.1460-9568.2010.07093.x	Irrelevant during title/abstract screening
Dasgupta 2021	Spatiotemporal analysis of traffic congestion, air pollution, and exposure vulnerability in Tanzania	2021	SCIENCE OF THE TOTAL ENVIRONMENT	778	10.1016/j.scitotenv.2021.147114	Irrelevant during title/abstract screening
Workman 2022	Food, water, and sanitation insecurities: Complex linkages and implications for achieving WASH security	2022	GLOBAL PUBLIC HEALTH	17	10.1080/17441692.2021.1971735	Irrelevant during title/abstract screening
Ramjith 2021	Flexible modelling of risk factors on the incidence of pneumonia in young children in South Africa using piece-wise exponential additive mixed modelling	2021	BMC MEDICAL RESEARCH METHODOLOGY	21	10.1186/s12874-020-01194-6	Irrelevant during title/abstract screening
Tabatabai 2014	Novel Respiratory Syncytial Virus (RSV) Genotype ON1 Predominates in Germany during Winter Season 2012-13	2014	PLOS ONE	9	10.1371/journal.pone.0109191	Irrelevant during title/abstract screening
Kamau 2020	Whole genome sequencing and phylogenetic analysis of human metapneumovirus strains from Kenya and Zambia	2020	BMC GENOMICS	21	10.1186/s12864-019-6400-z	Irrelevant during title/abstract screening
Bergmark 2012	Inhaled Nitric Oxide and Cerebral Malaria: Basis of a Strategy for Buying Time for Pharmacotherapy	2012	PEDIATRIC INFECTIOUS DISEASE JOURNAL	31	10.1097/INF.0b013e318266c113	Irrelevant during title/abstract screening
Perkins 2011	Severe Malarial Anemia: Innate Immunity and Pathogenesis	2011	INTERNATIONAL JOURNAL OF BIOLOGICAL SCIENCES	7	10.7150/ijbs.7.1427	Irrelevant during title/abstract screening
Ogunshe 2009	Evaluation of bacterial pathogens in paediatric poliovirus-positive faecal specimens	2009	ASIAN PACIFIC JOURNAL OF TROPICAL MEDICINE	2		Irrelevant during title/abstract screening
DeNicola 2000	Exhaled nitric oxide as an indicator of severity of asthmatic inflammation	2000	PEDIATRIC EMERGENCY CARE	16	10.1097/00006565-200008000-00021	Irrelevant during title/abstract screening
Mishra 2001	NMDA receptor and neonatal hypoxic brain injury	2001	MENTAL RETARDATION AND DEVELOPMENTAL DISABILITIES RESEARCH REVIEWS	7	10.1002/mrdd.1034	Irrelevant during title/abstract screening
Mishra 2006	Nitric oxide-mediated mechanism of neuronal nitric oxide synthase and inducible nitric oxide synthase expression during hypoxia in the cerebral cortex of newborn piglets	2006	NEUROSCIENCE	140	10.1016/j.neuroscience.2006.02.060	Irrelevant during title/abstract screening
HATCH 1995	ASTHMA, INHALED OXIDANTS, AND DIETARY ANTIOXIDANTS	1995	AMERICAN JOURNAL OF CLINICAL NUTRITION	61	10.1093/ajcn/61.3.625S	Irrelevant during title/abstract screening
Khatab 2016	Social and Demographic Factors Associated with Morbidities in Young Children in Egypt: A Bayesian Geo-Additive Semi-Parametric Multinomial Model	2016	PLOS ONE	11	10.1371/journal.pone.0159173	Irrelevant during title/abstract screening
Garnier 2002	Neuroprotective effects of magnesium on metabolic disturbances in fetal hippocampal slices after oxygen-glucose deprivation: Mediation by nitric oxide system	2002	JOURNAL OF THE SOCIETY FOR GYNECOLOGIC INVESTIGATION	9	10.1016/S1071-5576(01)00161-7	Irrelevant during title/abstract screening
Bazan-Perkins 2004	Spontaneous changes in guinea-pig respiratory pattern during barometric plethysmography: role of catecholamines and nitric oxide	2004	EXPERIMENTAL PHYSIOLOGY	89	10.1113/expphysiol.2004.027706	Irrelevant during title/abstract screening
Leong 1999	Capturing the sublimity of a free radical gas	1999	FREE RADICAL RESEARCH	31	10.1080/10715769900301191	Irrelevant during title/abstract screening
Els 2010	ATOPY IN ASTHMATIC CHILDREN ATTENDING A TERTIARY HOSPITAL IN PRETORIA	2010	CURRENT ALLERGY & CLINICAL IMMUNOLOGY	23		Irrelevant during title/abstract screening
Tchatchouang 2023	Viral etiology of lower respiratory tract infections in adults in the pre-COVID-19 pandemic era: A cross-sectional study in a single center experience from Cameroon	2023	HEALTH SCIENCE REPORTS	6	10.1002/hsr2.1234	Irrelevant during title/abstract screening
Zubrow 2002	Nitric oxide-mediated expression of Bax protein and DNA fragmentation during hypoxia in neuronal nuclei from newborn piglets	2002	BRAIN RESEARCH	954	10.1016/S0006-8993(02)03342-5	Irrelevant during title/abstract screening
Pona 2021	Environmental health situation in Nigeria: current status and future needs	2021	HELIYON	7	10.1016/j.heliyon.2021.e06330	Irrelevant during title/abstract screening
Tusting 2013	Socioeconomic development as an intervention against malaria: a systematic review and meta-analysis	2013	LANCET	382	10.1016/S0140-6736(13)60851-X	Irrelevant during title/abstract screening
Alamneh 2021	Preterm birth and its associated factors among reproductive aged women in sub-Saharan Africa: evidence from the recent demographic and health surveys of sub-Sharan African countries	2021	BMC PREGNANCY AND CHILDBIRTH	21	10.1186/s12884-021-04233-2	Irrelevant during title/abstract screening
Rizzi 2008	Clinical anesthesia causes permanent damage to the fetal guinea pig brain	2008	BRAIN PATHOLOGY	18	10.1111/j.1750-3639.2007.00116.x	Irrelevant during title/abstract screening
Dixon 1997	A double-label immunohistochemical study of intramural ganglia from the human male urinary bladder neck	1997	JOURNAL OF ANATOMY	190	10.1046/j.1469-7580.1997.19010125.x	Irrelevant during title/abstract screening
Dassah 2022	Urogenital schistosomiasis transmission, malaria and anemia among school-age children in Northern Ghana	2022	HELIYON	8	10.1016/j.heliyon.2022.e10440	Irrelevant during title/abstract screening
Semba 2017	Low serum omega-3 and omega-6 polyunsaturated fatty acids and other metabolites are associated with poor linear growth in young children from rural Malawi	2017	AMERICAN JOURNAL OF CLINICAL NUTRITION	106	10.3945/ajcn.117.164384	Irrelevant during title/abstract screening
DeFrancesco 2017	Antibiotic resistance patterns and beta-lactamase identification in Escherichia coli isolated from young children in rural Limpopo Province, South Africa: The MAL-ED cohort	2017	SAMJ SOUTH AFRICAN MEDICAL JOURNAL	107	10.7196/SAMJ.2017.v107i3.12111	Irrelevant during title/abstract screening
Walaza 2015	Influenza virus infection is associated with increased risk of death amongst patients hospitalized with confirmed pulmonary tuberculollsis in South Africa, 2010-2011	2015	BMC INFECTIOUS DISEASES	15	10.1186/s12879-015-0746-x	Irrelevant during title/abstract screening
Arai 2008	Induction of inducible nitric oxide synthase and apoptosis by LPS and TNF-alpha in nasal microvascular endothelial cells	2008	ACTA OTO-LARYNGOLOGICA	128	10.1080/00016480701361962	Irrelevant during title/abstract screening
Baliban 2017	Development of a glycoconjugate vaccine to prevent invasive Salmonella Typhimurium infections in sub-Saharan Africa	2017	PLOS NEGLECTED TROPICAL DISEASES	11	10.1371/journal.pntd.0005493	Irrelevant during title/abstract screening
Rizzi 2010	Timing versus duration Determinants of anesthesia-induced developmental apoptosis in the young mammalian brain	2010	NEUROPROTECTIVE AGENTS	1199	10.1111/j.1749-6632.2009.05173.x	Irrelevant during title/abstract screening
Hamdan 2014	Implications of inconsistent anaemia policies for children and adolescents in Africa	2014	PUBLIC HEALTH NUTRITION	17	10.1017/S1368980013003121	Irrelevant during title/abstract screening
Manyahi 2020	High rate of antimicrobial resistance and multiple mutations in the dihydrofolate reductase gene among Streptococcus pneumoniae isolated from HIV-infected adults in a community setting in Tanzania	2020	JOURNAL OF GLOBAL ANTIMICROBIAL RESISTANCE	22	10.1016/j.jgar.2020.06.026	Irrelevant during title/abstract screening
Kua 2021	Home environmental interventions for prevention of respiratory tract infections: a systematic review and meta-analysis	2021	REVIEWS ON ENVIRONMENTAL HEALTH	36	10.1515/reveh-2020-0169	Irrelevant during title/abstract screening
Katsetos 2006	Effect of 7-nitroindazole sodium on the cellular distribution of neuronal nitric oxide synthase in the cerebral cortex of hypoxic newborn piglets	2006	NEUROCHEMICAL RESEARCH	31	10.1007/s11064-006-9094-y	Irrelevant during title/abstract screening
McLean 2004	Mechanisms of hypoxic-ischemic injury in the term infant	2004	SEMINARS IN PERINATOLOGY	28	10.1053/j.semperi.2004.10.005	Irrelevant during title/abstract screening
Silvestri 2004	Correlations between exhaled nitric oxide levels and pH-metry data in asthmatics with gastro-oesophageal reflux	2004	RESPIRATION	71	10.1159/000079635	Irrelevant during title/abstract screening
Grunberg 1999	Rhinovirus infections: induction and modulation of airways inflammation in asthma	1999	CLINICAL AND EXPERIMENTAL ALLERGY	29		Irrelevant during title/abstract screening
Were 2020	Levels of PM10 and PM2.5 and Respiratory Health Impacts on School-Going Children in Kenya	2020	JOURNAL OF HEALTH AND POLLUTION	10	10.5696/2156-9614-10.27.200912	Irrelevant during title/abstract screening
DUECK 1991	EFFECT OF PARAINFLUENZA INFECTION ON GAS-EXCHANGE AND FRC RESPONSE TO ANESTHESIA IN SHEEP	1991	ANESTHESIOLOGY	74	10.1097/00000542-199106000-00012	Irrelevant during title/abstract screening
Hellden 2021	Climate change and child health: a scoping review and an expanded conceptual framework	2021	LANCET PLANETARY HEALTH	5		Irrelevant during title/abstract screening
Terada 2001	Exhaled nitric oxide decreases during exercise-induced bronchoconstriction in children with asthma	2001	AMERICAN JOURNAL OF RESPIRATORY AND CRITICAL CARE MEDICINE	164	10.1164/ajrccm.164.10.2009105	Irrelevant during title/abstract screening
APrONTeam 2019	Prevalence and risk factors of intestinal parasitic infestations among preschool children in Sekota town, Waghimra zone, Ethiopia	2019	BMC PEDIATRICS	19	10.1186/s12887-019-1775-1	Irrelevant during title/abstract screening
Chissaque 2021	Rotavirus A infection in children under five years old with a double health problem: undernutrition and diarrhoea - a cross-sectional study in four provinces of Mozambique	2021	BMC INFECTIOUS DISEASES	21	10.1186/s12879-020-05718-9	Irrelevant during title/abstract screening
Kohrt 2019	Procedures to Select Digital Sensing Technologies for Passive Data Collection With Children and Their Caregivers: Qualitative Cultural Assessment in South Africa and Nepal	2019	JMIR PEDIATRICS AND PARENTING	2	10.2196/12366	Irrelevant during title/abstract screening
Jen 1996	Co-localisation of tyrosine hydroxylase, nitric oxide synthase and neuropeptides in neurons of the human postnatal male pelvic ganglia	1996	JOURNAL OF THE AUTONOMIC NERVOUS SYSTEM	59	10.1016/0165-1838(96)00004-5	Irrelevant during title/abstract screening
Samodien 2021	Non-communicable diseases - a catastrophe for South Africa	2021	SOUTH AFRICAN JOURNAL OF SCIENCE	117	10.17159/sajs.2021/8638	Irrelevant during title/abstract screening
Newton 1998	Severe falciparum malaria in children: Current understanding of pathophysiology and supportive treatment	1998	PHARMACOLOGY & THERAPEUTICS	79	10.1016/S0163-7258(98)00008-4	Irrelevant during title/abstract screening
Bakehe 2021	Indoor air pollution and gender difference in respiratory health and schooling for children in Cameroon	2021	REVIEW OF SOCIAL ECONOMY		10.1080/00346764.2021.1986634	Irrelevant during title/abstract screening
Bradshaw 2019	Testing the socioeconomic and environmental determinants of better child-health outcomes in Africa: a cross-sectional study among nations	2019	BMJ OPEN	9	10.1136/bmjopen-2019-029968	Irrelevant during title/abstract screening
Kloek 2010	GLUTATHIONE PREVENTS THE EARLY ASTHMATIC REACTION AND AIRWAY HYPERRESPONSIVENESS IN GUINEA PIGS	2010	JOURNAL OF PHYSIOLOGY AND PHARMACOLOGY	61		Irrelevant during title/abstract screening
Cornmins 2012	Galactose-alpha-1,3-Galactose-Specific IgE Is Associated with Anaphylaxis but Not Asthma	2012	AMERICAN JOURNAL OF RESPIRATORY AND CRITICAL CARE MEDICINE	185	10.1164/rccm.201111-2017OC	Irrelevant during title/abstract screening
HOGMAN 1993	INHALATION OF NITRIC-OXIDE MODULATES ADULT HUMAN BRONCHIAL TONE	1993	AMERICAN REVIEW OF RESPIRATORY DISEASE	148		Irrelevant during title/abstract screening
Cui 2013	Genetic Variation in Attachment Glycoprotein Genes of Human Respiratory Syncytial Virus Subgroups A and B in Children in Recent Five Consecutive Years	2013	PLOS ONE	8	10.1371/journal.pone.0075020	Irrelevant during title/abstract screening
Jartti 2001	Asthma, asthma medication and autonomic nervous system dysfunction	2001	CLINICAL PHYSIOLOGY	21	10.1046/j.1365-2281.2001.00323.x	Irrelevant during title/abstract screening
Fang 2000	S-nitrosoglutathione breakdown prevents airway smooth muscle relaxation in the guinea pig	2000	AMERICAN JOURNAL OF PHYSIOLOGY-LUNG CELLULAR AND MOLECULAR PHYSIOLOGY	279	10.1152/ajplung.2000.279.4.L716	Irrelevant during title/abstract screening
Niang 2010	Viral Etiology of Respiratory Infections in Children Under 5 Years Old Living in Tropical Rural Areas of Senegal: The EVIRA Project	2010	JOURNAL OF MEDICAL VIROLOGY	82	10.1002/jmv.21665	Irrelevant during title/abstract screening
Belvisi 2011	Transient Receptor Potential A1 Channels Insights Into Cough and Airway Inflammatory Disease	2011	CHEST	140	10.1378/chest.10-3327	Irrelevant during title/abstract screening
Arigliani 2017	Evaluation of the Global Lung Initiative 2012 Reference Values for Spirometry in African Children	2017	AMERICAN JOURNAL OF RESPIRATORY AND CRITICAL CARE MEDICINE	195	10.1164/rccm.201604-069300	Irrelevant during title/abstract screening
Opoka 2017	Novel use Of Hydroxyurea in an African Region with Malaria (NOHARM): a trial for children with sickle cell anemia	2017	BLOOD	130	10.1182/blood-2017-06-788935	Irrelevant during title/abstract screening
Rehfuess 2010	Bayesian modelling of household solid fuel use: Insights towards designing effective interventions to promote fuel switching in Africa	2010	ENVIRONMENTAL RESEARCH	110	10.1016/j.envres.2010.07.006	Irrelevant during title/abstract screening
Powell 2023	HIV matters when diagnosing TB in young children: an ancillary analysis in children enrolled in the INPUT stepped wedge cluster randomized study	2023	BMC INFECTIOUS DISEASES	23	10.1186/s12879-023-08216-w	Irrelevant during title/abstract screening
NICHTER 1993	SOCIAL-SCIENCE LESSONS FROM DIARRHEA RESEARCH AND THEIR APPLICATION TO ARI	1993	HUMAN ORGANIZATION	52	10.17730/humo.52.1.a5141722618101wg	Irrelevant during title/abstract screening
Awandare 2007	Role of monocyte-acquired hemozoin in suppression of macrophage migration inhibitory factor in children with severe malarial anemia	2007	INFECTION AND IMMUNITY	75	10.1128/IAI.01327-06	Irrelevant during title/abstract screening
Ates 2017	The endothelial nitric oxide synthase (eNOS) polymorphism in otitis media with effusion (OME)	2017	EUROPEAN ANNALS OF OTORHINOLARYNGOLOGY-HEAD AND NECK DISEASES	134	10.1016/j.anorl.2015.10.004	Irrelevant during title/abstract screening
Kulohoma 2017	Peripheral blood RNA gene expression in children with pneumococcal meningitis: a prospective case-control study	2017	BMJ PAEDIATRICS OPEN	1	10.1136/bmjpo-2017-000092	Irrelevant during title/abstract screening
Ojewunmi 2018	Haemoglobin oxygen saturation, leucocyte count and lactate dehydrogenase are predictors of elevated cerebral blood flow velocity in Nigerian children with sickle cell anaemia	2018	PAEDIATRICS AND INTERNATIONAL CHILD HEALTH	38	10.1080/20469047.2017.1311087	Irrelevant during title/abstract screening
Zewdie 2023	Health risk assessment of indoor air quality, sociodemographic and kitchen characteristics on respiratory health among women responsible for cooking in urban settings of Oromia region, Ethiopia: a community-based cross-sectional study	2023	BMJ OPEN	13	10.1136/bmjopen-2022-067678	Irrelevant during title/abstract screening
Wolff 2014	Spirometric Reference Values in Urban Children in Madagascar: Poverty Is a Risk Factor for Low Lung Function	2014	PEDIATRIC PULMONOLOGY	49	10.1002/ppul.22785	Irrelevant during title/abstract screening
Ashraf 2002	Nitration of Bax and Bcl-2 proteins during hypoxia in cerebral cortex of newborn piglets and the effect of nitric oxide synthase inhibition	2002	BIOLOGY OF THE NEONATE	81	10.1159/000047186	Irrelevant during title/abstract screening
Rodriguez 2020	Hypoxic-Ischemic Encephalopathy and Mitochondrial Dysfunction: Facts, Unknowns, and Challenges	2020	ANTIOXIDANTS & REDOX SIGNALING	33	10.1089/ars.2020.8093	Irrelevant during title/abstract screening
IMPALAConsortium 2021	Changing lung function and associated health-related quality-of-life: A five-year cohort study of Malawian adults	2021	ECLINICALMEDICINE	41	10.1016/j.eclinm.2021.101166	Irrelevant during title/abstract screening
Berger 1999	Pathophysiology of perinatal brain damage	1999	BRAIN RESEARCH REVIEWS	30	10.1016/S0165-0173(99)00009-0	Irrelevant during title/abstract screening
Muller 2021	Illness episodes in a cohort of preterm infants in their first year of life	2021	SOUTH AFRICAN JOURNAL OF CHILD HEALTH	15	10.7196/SAJCH.2021.v15i1.1782	Irrelevant during title/abstract screening
Unger 2015	High rate of respiratory viral co-infection in children with lower and upper respiratory tract infections in rural Gambia	2015	JOURNAL OF CLINICAL VIROLOGY	70	10.1016/j.jcv.2015.07.162	Irrelevant during title/abstract screening
Fritz 2006	Mechanisms of injury to the newborn brain	2006	CLINICS IN PERINATOLOGY	33	10.1016/j.clp.2006.06.012	Irrelevant during title/abstract screening
Zou 2014	Upregulation of Gelatinases and Epithelial-Mesenchymal Transition in Small Airway Remodeling Associated with Chronic Exposure to Wood Smoke	2014	PLOS ONE	9	10.1371/journal.pone.0096708	Irrelevant during title/abstract screening
Walker 2022	Efficacy of Air Filtration and Education Interventions on Indoor Fine Particulate Matter and Child Lower Respiratory Tract Infections among Rural US Homes Heated with Wood Stoves: Results from the KidsAIR Randomized Trial	2022	ENVIRONMENTAL HEALTH PERSPECTIVES	130	10.1289/EHP9932	Irrelevant during title/abstract screening
Malaguarnera 2002	The immune response to Plasmodium falciparum malaria	2002	LANCET INFECTIOUS DISEASES	2	10.1016/S1473-3099(02)00344-4	Irrelevant during title/abstract screening
Ezzati 2002	Evaluating the health benefits of transitions in household energy technologies in Kenya	2002	ENERGY POLICY	30	10.1016/S0301-4215(01)00125-2	Irrelevant during title/abstract screening
Souza 2013	Effects of corticosteroid, montelukast and iNOS inhibition on distal lung with chronic inflammation	2013	RESPIRATORY PHYSIOLOGY & NEUROBIOLOGY	185	10.1016/j.resp.2012.08.015	Irrelevant during title/abstract screening
Mishra 2004	Nitric oxide-mediated activation of extracellular signalregulated kinase (ERk) and c-Jun n-Terminal kinase (JNK) during hypoxia in cerebral cortical nuclei of newborn piglets	2004	NEUROSCIENCE	123	10.1016/j.neuroscience.2003.08.008	Irrelevant during title/abstract screening
Salem 2017	Effect of Nigella sativa supplementation on lung function and inflammatory mediators in partly controlled asthma: a randomized controlled trial	2017	ANNALS OF SAUDI MEDICINE	37	10.5144/0256-4947.2017.64	Irrelevant during title/abstract screening
Ahmed 2019	Gestational Arsenic Trioxide Exposure Acts as a Developing Neuroendocrine-Disruptor by Downregulating Nrf2/PPAR gamma and Upregulating Caspase-3/NF-B/Cox2/BAX/iNOS/ROS	2019	DOSE-RESPONSE	17	10.1177/1559325819858266	Irrelevant during title/abstract screening
Sanya 2014	Risk factors for asthma exacerbation in patients presenting to an emergency unit of a national referral hospital in Kampala, Uganda.	2014	AFRICAN HEALTH SCIENCES	14	10.4314/ahs.v14i3.29	Irrelevant during title/abstract screening
Agbalalah 2023	Impact of vitamin B12 on the reproductive health of women with sickle cell disease: a narrative review	2023	REPRODUCTION AND FERTILITY	4	10.1530/RAF-23-0015	Irrelevant during title/abstract screening
IMPALAConsortium 2020	Cohort profile: The Chikwawa lung health cohort; a population-based observational non-communicable respiratory disease study of adults in Malawi	2020	PLOS ONE	15	10.1371/journal.pone.0242226	Irrelevant during title/abstract screening
Hawkes 2014	Short Report: Performance of Point-of-Care Diagnostics for Glucose, Lactate, and Hemoglobin in the Management of Severe Malaria in a Resource-Constrained Hospital in Uganda	2014	AMERICAN JOURNAL OF TROPICAL MEDICINE AND HYGIENE	90	10.4269/ajtmh.13-0689	Irrelevant during title/abstract screening
Madanhire 2020	Validation of the global lung initiative 2012 multi-ethnic spirometric reference equations in healthy urban Zimbabwean 7-13 year-old school children: a cross-sectional observational study	2020	BMC PULMONARY MEDICINE	20	10.1186/s12890-020-1091-4	Irrelevant during title/abstract screening
Gauthier 2009	In Utero Ethanol Exposure Impairs Defenses Against Experimental Group B Streptococcus in the Term Guinea Pig Lung	2009	ALCOHOLISM-CLINICAL AND EXPERIMENTAL RESEARCH	33	10.1111/j.1530-0277.2008.00833.x	Irrelevant during title/abstract screening
Wang 2021	A Prospective Study of Etiological Agents Among Febrile Patients in Sierra Leone	2021	INFECTIOUS DISEASES AND THERAPY	10	10.1007/s40121-021-00474-y	Irrelevant during title/abstract screening
Muindi 2023	Housing and health outcomes: evidence on child morbidities from six Sub-Saharan African countries	2023	BMC PEDIATRICS	23	10.1186/s12887-023-03992-5	Irrelevant during title/abstract screening
Berger 2000	Perinatal brain injury	2000	JOURNAL OF PERINATAL MEDICINE	28	10.1515/JPM.2000.034	Irrelevant during title/abstract screening
Alpers 2014	Reflections on pneumonia in the tropics	2014	PNEUMONIA	4	10.15172/pneu.2014.4/416	Irrelevant during title/abstract screening
Rehfuess 2013	Diagram-based Analysis of Causal Systems (DACS): elucidating inter-relationships between determinants of acute lower respiratory infections among children in sub-Saharan Africa	2013	EMERGING THEMES IN EPIDEMIOLOGY	10	10.1186/1742-7622-10-13	Irrelevant during title/abstract screening
Chitano 2003	Maturational changes in airway smooth muscle shortening and relaxation. Implications for asthma	2003	RESPIRATORY PHYSIOLOGY & NEUROBIOLOGY	137	10.1016/S1569-9048(03)00158-7	Irrelevant during title/abstract screening
Mishra 1999	Cellular mechanisms of hypoxic injury in the developing brain	1999	BRAIN RESEARCH BULLETIN	48	10.1016/S0361-9230(98)00170-1	Irrelevant during title/abstract screening
Padonou 2022	Importance of solar cookers in women's daily lives: A review	2022	ENERGY FOR SUSTAINABLE DEVELOPMENT	70	10.1016/j.esd.2022.08.015	Irrelevant during title/abstract screening
MacCormick 2014	Cerebral malaria in children: using the retina to study the brain	2014	BRAIN	137	10.1093/brain/awu001	Irrelevant during title/abstract screening
Kinyoki 2017	Modelling the Ecological Comorbidity of Acute Respiratory Infection, Diarrhoea and Stunting among Children Under the Age of 5 Years in Somalia	2017	INTERNATIONAL STATISTICAL REVIEW	85	10.1111/insr.12206	Irrelevant during title/abstract screening
Barnes 2011	The impact of health behaviour change intervention on indoor air pollution indicators in the rural North West Province, South Africa	2011	JOURNAL OF ENERGY IN SOUTHERN AFRICA	22		Irrelevant during title/abstract screening
Shilenje 2022	A review on household air pollution and biomass use over Kenya	2022	FRONTIERS IN ENVIRONMENTAL SCIENCE	10	10.3389/fenvs.2022.996038	Irrelevant during title/abstract screening
Arigliani 2020	Management of chronic respiratory complications in children and adolescents with sickle cell disease	2020	EUROPEAN RESPIRATORY REVIEW	29	10.1183/16000617.0054-2020	Irrelevant during title/abstract screening
Postels 2013	Pediatric cerebral malaria: a scourge of Africa	2013	FUTURE NEUROLOGY	8	10.2217/FNL.12.84	Irrelevant during title/abstract screening
Reischl 2019	Ergonomic Design Solution for Reducing Smoke Build-Up Inside Rural Kitchens in Kenya	2019	ADVANCES IN PHYSICAL ERGONOMICS & HUMAN FACTORS	789	10.1007/978-3-319-94484-5_6	Irrelevant during title/abstract screening
Golubnitschaja 2011	Birth asphyxia as the major complication in newborns: moving towards improved individual outcomes by prediction, targeted prevention and tailored medical care	2011	EPMA JOURNAL	2	10.1007/s13167-011-0087-9	Irrelevant during title/abstract screening
Muyanja 2017	Kerosene lighting contributes to household air pollution in rural Uganda	2017	INDOOR AIR	27	10.1111/ina.12377	Irrelevant during title/abstract screening
Naghipour 2007	Burden of acute respiratory infections in a family cohort in Iran	2007	EPIDEMIOLOGY AND INFECTION	135	10.1017/S0950268807008114	Irrelevant during title/abstract screening
Mishra 2004	Effect of hypoxia on the expression and activity of mitogen-activated protein (MAP) kinase-phosphatase-1 (MKP-1) and MKP-3 in neuronal nuclei of newborn piglets: the role of nitric oxide	2004	NEUROSCIENCE	129	10.1016/j.neuroscience.2004.09.005	Irrelevant during title/abstract screening
leRoux 2019	Lower Respiratory Tract Infections in Children in a Well-vaccinated South African Birth Cohort: Spectrum of Disease and Risk Factors	2019	CLINICAL INFECTIOUS DISEASES	69	10.1093/cid/ciz017	Irrelevant during title/abstract screening
Jung 2021	The triple burden of communicable and non-communicable diseases and injuries on sex differences in life expectancy in Ethiopia	2021	INTERNATIONAL JOURNAL FOR EQUITY IN HEALTH	20	10.1186/s12939-021-01516-0	Irrelevant during title/abstract screening
SHAHEEN 1994	EARLY LUNG GROWTH AND CHRONIC AIR-FLOW OBSTRUCTION	1994	THORAX	49	10.1136/thx.49.6.533	Irrelevant during title/abstract screening
Hogg 2000	Latent adenoviral infection in the pathogenesis of emphysema - The Parker B. Francis lectureship	2000	CHEST	117	10.1378/chest.117.5_suppl_1.282S-a	Irrelevant during title/abstract screening
Mishra 2010	Mechanism of Increased Tyrosine (Tyr(99)) Phosphorylation of Calmodulin During Hypoxia in the Cerebral Cortex of Newborn Piglets: The Role of nNOS-Derived Nitric Oxide	2010	NEUROCHEMICAL RESEARCH	35	10.1007/s11064-009-0031-8	Irrelevant during title/abstract screening
Lokken 2018	Malaria Parasite-Mediated Alteration of Macrophage Function and Increased Iron Availability Predispose to Disseminated Nontyphoidal Salmonella Infection	2018	INFECTION AND IMMUNITY	86	10.1128/IAI.00301-18	Irrelevant during title/abstract screening
Yang 2007	Dopamine receptor modulation of hypoxic-ischemic neuronal injury in striatum of newborn piglets	2007	JOURNAL OF CEREBRAL BLOOD FLOW AND METABOLISM	27	10.1038/sj.jcbfm.9600440	Irrelevant during title/abstract screening
Jagger 2014	Land use change, fuel use and respiratory. health in Uganda	2014	ENERGY POLICY	67	10.1016/j.enpol.2013.11.068	Irrelevant during title/abstract screening
Moore 2003	Fetal growth restriction and maternal oxygen transport during high altitude pregnancy	2003	HIGH ALTITUDE MEDICINE & BIOLOGY	4	10.1089/152702903322022767	Irrelevant during title/abstract screening
Roggelin 2014	Disease-associated QT-shortage versus quinine associated QT-prolongation: age dependent ECG-effects in Ghanaian children with severe malaria	2014	MALARIA JOURNAL	13	10.1186/1475-2875-13-219	Irrelevant during title/abstract screening
Chitano 2014	Ovalbumin sensitization of guinea pig at birth prevents the ontogenetic decrease in airway smooth muscle responsiveness	2014	PHYSIOLOGICAL REPORTS	2	10.14814/phy2.12241	Irrelevant during title/abstract screening
Kempaiah 2012	Reduced interferon (IFN)-alpha conditioned by IFNA2 (-173) and IFNA8 (-884) haplotypes is associated with enhanced susceptibility to severe malarial anemia and longitudinal all-cause mortality	2012	HUMAN GENETICS	131	10.1007/s00439-012-1175-1	Irrelevant during title/abstract screening
Subramaniam 2015	The T-Cell Inhibitory Molecule Butyrophilin-Like 2 Is Up-regulated in Mild Plasmodium falciparum Infection and Is Protective During Experimental Cerebral Malaria	2015	JOURNAL OF INFECTIOUS DISEASES	212	10.1093/infdis/jiv217	Irrelevant during title/abstract screening
Zanelli 2005	Hypoxia modifies nuclear calcium uptake pathways in the cerebral cortex of the guinea-pig fetus	2005	NEUROSCIENCE	130	10.1016/j.neuroscience.2004.10.025	Irrelevant during title/abstract screening
Etim 2021	Health Risk and Environmental Assessment of Cement Production in Nigeria	2021	ATMOSPHERE	12	10.3390/atmos12091111	Irrelevant during title/abstract screening
Osol 2014	Maternal Uterine Vascular Remodeling During Pregnancy	2014	MICROCIRCULATION	21	10.1111/micc.12080	Irrelevant during title/abstract screening
Green 2005	Chronic prenatal ethanol exposure increases apoptosis in the hippocampus of the term fetal guinea pig	2005	NEUROTOXICOLOGY AND TERATOLOGY	27	10.1016/j.ntt.2005.07.006	Irrelevant during title/abstract screening
McDonald 2017	Brain-derived Neurotrophic Factor Is Associated With Disease Severity and Clinical Outcome in Ugandan Children Admitted to Hospital With Severe Malaria	2017	PEDIATRIC INFECTIOUS DISEASE JOURNAL	36	10.1097/INF.0000000000001382	Irrelevant during title/abstract screening
DeLongueville 2010	What do we know about effects of desert dust on air quality and human health in West Africa compared to other regions?	2010	SCIENCE OF THE TOTAL ENVIRONMENT	409	10.1016/j.scitotenv.2010.09.025	Irrelevant during title/abstract screening
Blankson 2023	High Plasma Levels of Neopterin Are Associated with Increased Mortality among Children with Severe Malaria in Benin	2023	DIAGNOSTICS	13	10.3390/diagnostics13030528	Irrelevant during title/abstract screening
Green 2006	Effects of chronic prenatal ethanol exposure on mitochondrial glutathione and 8-iso-prostaglandin F-2 alpha concentrations in the hippocampus of the perinatal guinea pig	2006	REPRODUCTION FERTILITY AND DEVELOPMENT	18	10.1071/RD05128	Irrelevant during title/abstract screening
Milner 2013	Pulmonary pathology in pediatric cerebral malaria	2013	HUMAN PATHOLOGY	44	10.1016/j.humpath.2013.07.018	Irrelevant during title/abstract screening
Olney 2002	New insights and new issues in developmental neurotoxicology	2002	NEUROTOXICOLOGY	23	10.1016/S0161-813X(01)00092-4	Irrelevant during title/abstract screening
Lewallen 2008	Using malarial retinopathy to improve the classification of children with cerebral malaria	2008	TRANSACTIONS OF THE ROYAL SOCIETY OF TROPICAL MEDICINE AND HYGIENE	102	10.1016/j.trstmh.2008.06.014	Irrelevant during title/abstract screening
Ohyama 2022	Role of nitrous acid in the association between nitrogen dioxide and asthma symptoms: effect of nitrous acid exposure on specific airway resistance in guinea pigs	2022	ENVIRONMENTAL SCIENCES EUROPE	34	10.1186/s12302-022-00693-1	Irrelevant during title/abstract screening
Hornick 2007	Mechanism of Ca2+/calmodulin-dependent protein kinase IV activation and of cyclic AMP response element binding protein phosphorylation during hypoxia in the cerebral cortex of newborn piglets	2007	BRAIN RESEARCH	1150	10.1016/j.brainres.2007.02.079	Irrelevant during title/abstract screening
Anstey 1996	Elevated levels of methaemoglobin in Tanzanian children with severe and uncomplicated malaria	1996	TRANSACTIONS OF THE ROYAL SOCIETY OF TROPICAL MEDICINE AND HYGIENE	90	10.1016/S0035-9203(96)90118-2	Irrelevant during title/abstract screening
Godman 2022	Tackling antimicrobial resistance across sub-Saharan Africa: current challenges and implications for the future	2022	EXPERT OPINION ON DRUG SAFETY	21	10.1080/14740338.2022.2106368	Irrelevant during title/abstract screening
Lasisi 2007	Clinical and demographic risk factors associated with chronic suppurative otitis media	2007	INTERNATIONAL JOURNAL OF PEDIATRIC OTORHINOLARYNGOLOGY	71	10.1016/j.ijporl.2007.06.005	Irrelevant during title/abstract screening
Onalo 2021	Randomized control trial of oral arginine therapy for children with sickle cell anemia hospitalized for pain in Nigeria	2021	AMERICAN JOURNAL OF HEMATOLOGY	96	10.1002/ajh.26028	Irrelevant during title/abstract screening
Laufer 2021	Cost-effectiveness of infant respiratory syncytial virus preventive interventions in Mali: A modeling study to inform policy and investment decisions	2021	VACCINE	39	10.1016/j.vaccine.2021.06.086	Irrelevant during title/abstract screening
Espinoza 2013	Nongenomic bronchodilating action elicited by dehydroepiandrosterone (DHEA) in a guinea pig asthma model	2013	JOURNAL OF STEROID BIOCHEMISTRY AND MOLECULAR BIOLOGY	138	10.1016/j.jsbmb.2013.05.009	Irrelevant during title/abstract screening
O'Donnell 2009	The acute phase response in children with mild and severe malaria in Papua New Guinea	2009	TRANSACTIONS OF THE ROYAL SOCIETY OF TROPICAL MEDICINE AND HYGIENE	103	10.1016/j.trstmh.2009.03.023	Irrelevant during title/abstract screening
Mergani 2015	Pattern and predictors of neurological morbidities among childhood cerebral malaria survivors in central Sudan	2015	JOURNAL OF VECTOR BORNE DISEASES	52		Irrelevant during title/abstract screening
Rao 2012	Environmental Modeling and Methods for Estimation of the Global Health Impacts of Air Pollution	2012	ENVIRONMENTAL MODELING & ASSESSMENT	17	10.1007/s10666-012-9317-3	Irrelevant during title/abstract screening
Mami 2006	Effects of magnesium sulfate administration during hypoxia on Ca2+ influx and IP3 receptor modification in cerebral cortical neuronal nuclei of newborn piglets	2006	NEUROCHEMICAL RESEARCH	31	10.1007/s11064-005-9076-5	Irrelevant during title/abstract screening
[truncated: 3,557 more rows]
